# Supplementary material for: Development pattern of ocular biometric parameters and refractive error in young Chinese adults: a longitudinal study of first-year university students
Source: BMC Ophthalmol. 2022 May 14;22:220. doi: 10.1186/s12886-022-02440-9 (PMC9107769; doi:10.1186/s12886-022-02440-9)
Supplement: Supplementary file 1 — Additional file 1. Ocular biometry measurements results. [file 12886_2022_2440_MOESM1_ESM.xlsx]

## Sheet: 工作表1
ID	sex	age	16AL	16CCT	16ACD	16LT	16CR	16AL/CR	16CA	17AL	17CCT	17ACD	17LT	17CR	17AL/CR	17CA	18AL	18CCT	18ACD	18LT	18CR	18AL/CR	18CA
2016015101	0	17	25.99	499	3.27	3.54	8.08264	3.21553	1.52	*	*	*	*	*	*	*	26.11	489	3.26	3.57	8.03601	3.24912	1.05
2016015102	0	18	26.27	543	3.37	3.22	7.65849	3.43018	2.53	*	*	*	*	*	*	*	26.35	530	3.39	3.27	7.63474	3.45133	2.47
2016015103	0	19	26.04	516	3.45	3.38	8.1762	3.18485	1.05	26.06	520	3.44	3.39	8.13	3.20541	1.22574	26.23	514	3.49	3.41	8.11881	3.23077	1.28
2016015104	0	19	25.67	549	3.2	3.38	7.99673	3.21006	1.85	25.74	550	3.18	3.39	7.975	3.22759	1.64565	25.85	545	3.2	3.4	7.9784	3.24	1.77
2016015105	0	19	26.78	547	3.36	3.41	7.81062	3.42867	0.89	26.88	556	3.37	3.45	7.82	3.43734	1.21442	27.09	541	3.37	*	7.81381	3.46694	1.11
2016015106	0	19	26.31	533	3.23	3.24	7.65153	3.43853	0.46	26.41	521	3.14	3.32	7.625	3.46361	0.638571	*	*	*	*	*	*	*
2016015107	0	18	25.25	598	3.04	3.37	8.10855	3.114	1.43	25.25	594	3.05	3.34	8.09	3.12114	1.54756	25.36	589	3.04	3.38	8.07032	3.14238	1.59
2016015108	0	18	25.14	568	3.47	3.59	7.62486	3.29711	1.49	25.26	570	3.42	3.64	7.61	3.31932	1.51567	25.39	567	3.35	3.73	7.64805	3.3198	1.4
2016015109	0	18	25.73	545	3.17	3.7	8.0273	3.20531	0.41	25.66	542	3.17	3.71	8.025	3.19751	0.262034	25.75	533	2.99	4.01	7.99518	3.22069	0.59
2016015110	0	19	28.11	545	3.3	3.47	7.98836	3.51887	1.01	28.3	547	3.29	3.48	7.98	3.54637	1.1662	28.59	544	3.29	3.52	7.93811	3.60161	1.52
2016015111	0	19	26.01	595	3.39	3.3	7.40923	3.51049	1.27	*	*	*	*	*	*	*	26.08	589	3.42	3.26	7.40739	3.52081	1.16
2016015112	0	18	26.18	582	3.24	3.42	7.79585	3.3582	0.69	26.22	586	3.2	3.5	7.75	3.38323	1.01158	*	*	*	*	*	*	*
2016015113	0	18	25.15	568	3.3	3.45	7.71817	3.25854	2.88	25.1	563	3.3	3.47	7.7	3.25974	2.62082	25.32	565	3.33	3.47	7.71674	3.28118	2.25
2016015114	0	18	26.98	581	3.24	3.48	7.77575	3.46976	1.37	26.82	593	3.15	3.58	7.795	3.44067	1.2778	26.93	587	3.21	3.58	7.77928	3.46176	1.35
2016015115	0	18	25.85	555	3.03	3.45	8.12628	3.18104	1.16	25.92	550	3	3.5	8.12	3.19212	1.12633	26.12	551	3.02	3.48	8.09688	3.22594	1.1
2016015116	1	19	27.45	558	3.42	3.39	8.12376	3.37898	0.19	*	*	*	*	*	*	*	*	*	*	*	*	*	*
2016015117	1	18	23.47	487	3.15	3.5	7.50838	3.12584	0.97	23.44	493	3.13	3.52	7.505	3.12325	0.898891	23.52	490	3.14	3.52	7.56698	3.10824	1.23
2016015118	1	18	23.24	536	3.05	3.57	7.43703	3.1249	0.85	*	*	*	*	*	*	*	23.52	534	3	3.59	7.43061	3.16529	0.93
2016015119	1	22	24.25	500	3.14	3.39	7.42073	3.26787	1.3	24.21	496	3.11	3.4	7.41	3.26721	1.22955	24.15	489	3.09	3.3	7.40774	3.2601	1.32
2016015120	1	18	25.07	528	3.09	3.63	7.88765	3.17839	0.51	24.98	527	3.03	3.71	7.86	3.17812	0.764876	25.05	523	3.02	3.65	7.85959	3.18719	0.82
2016015121	1	18	26.32	502	3.1	3.37	8.39701	3.13445	1.66	26.29	502	3.05	3.41	8.4	3.12976	1.72273	26.41	507	3.04	3.45	8.3873	3.14881	1.82
2016015122	1	18	23.83	548	3.12	3.41	7.41327	3.21451	2.65	*	*	*	*	*	*	*	*	*	*	*	*	*	*
2016015123	1	18	25.87	523	3.21	3.49	7.90367	3.27316	0.76	25.81	518	3.18	3.52	7.875	3.27746	0.707531	25.83	511	3.15	3.53	7.89779	3.27054	0.5
2016015124	1	18	26.43	489	3.58	3.26	7.75953	3.40614	1.62	26.56	491	3.52	3.3	7.765	3.42048	1.62383	26.73	484	3.54	3.29	7.73779	3.45447	1.5
2016015125	1	18	24.55	517	3.29	3.39	7.50072	3.27302	0.87	*	*	*	*	*	*	*	24.74	518	3.25	*	7.5569	3.27383	0.83
2016015126	1	18	26.22	485	3.27	3.6	7.77252	3.37342	1.49	*	*	*	*	*	*	*	26.32	487	3.22	3.69	7.72362	3.40773	1.5
2016015127	1	18	25.41	490	3.64	3.13	7.26923	3.49556	1.08	*	*	*	*	*	*	*	*	*	*	*	*	*	*
2016015129	1	18	26.69	523	3.43	3.44	7.87518	3.38913	1.53	26.76	518	3.43	3.46	7.905	3.3852	1.67494	26.78	517	3.46	3.48	7.87371	3.40119	1.9
2016015130	1	19	27.06	573	3.23	3.01	8.01565	3.3759	1.83	27.12	567	3.25	2.99	7.985	3.39637	2.17167	27.31	572	3.2	2.9	7.97593	3.42405	1.86
2016015131	1	19	24.88	618	2.9	3.33	8.03539	3.0963	1.18	*	*	*	*	*	*	*	*	*	*	*	*	*	*
2016015201	0	18	25.72	569	3.24	3.18	7.99103	3.21861	1.31	25.71	564	3.26	3.21	7.975	3.22382	1.22076	*	*	*	*	*	*	*
2016015202	0	18	25.64	555	3.21	3.41	7.97787	3.21389	1.33	25.68	553	3.24	3.4	7.995	3.21201	1.32033	*	*	*	*	*	*	*
2016015203	0	18	25.07	575	3.19	3.13	7.88451	3.17965	1.57	25.24	570	3.18	3.19	7.91	3.1909	1.51083	*	*	*	*	*	*	*
2016015204	0	17	25.69	522	2.8	3.55	8.06525	3.18527	0.8	25.74	515	2.84	3.47	8.075	3.18762	0.569379	25.87	512	2.86	3.51	8.06368	3.20821	0.33
2016015205	0	19	25.79	543	3.08	3.39	7.73239	3.33532	1.98	25.71	538	3.09	3.38	7.73	3.326	1.69512	25.75	539	3.06	3.4	7.74174	3.32613	1.33
2016015206	0	18	25.35	559	3.18	3.49	7.8558	3.22692	1.18	25.41	550	3.19	3.5	7.83	3.24521	1.10116	25.52	552	3.21	3.48	7.8059	3.26932	1.21
2016015207	0	19	25.3	518	3.58	3.4	7.40926	3.41465	1.59	25.29	516	3.54	3.45	7.425	3.40606	1.28584	25.31	510	3.54	3.48	7.41253	3.41449	1.28
2016015208	0	17	25.1	541	3.26	3.44	7.92747	3.1662	0.51	25.07	536	3.25	3.48	7.92	3.1654	0.430452	*	*	*	*	*	*	*
2016015209	0	19	26.41	500	3.63	3.66	8.03578	3.28655	1.32	26.37	501	3.64	3.58	7.975	3.30658	1.53941	*	*	*	*	*	*	*
2016015211	0	18	24.46	540	3.41	3.32	7.86716	3.10913	1.31	24.5	535	3.38	3.39	7.865	3.11507	1.25515	24.54	531	3.68	3.09	7.84638	3.12756	1.41
2016015212	0	18	26.37	568	3.51	3.67	7.72252	3.41469	2.15	26.33	577	3.48	3.71	7.74	3.40181	1.80355	26.39	574	3.5	3.73	7.74327	3.40812	1.82
2016015213	0	17	26.24	531	3.21	3.29	8.04798	3.26045	0.81	26.33	530	3.2	3.33	8.045	3.27284	0.573634	26.47	525	3.18	3.38	8.06938	3.2803	0.19
2016015214	0	19	26.27	532	3.34	3.38	8.0351	3.2694	0.55	*	*	*	*	*	*	*	*	*	*	*	*	*	*
2016015215	0	18	26.63	598	3.35	3.4	7.654	3.47923	2.49	26.6	590	3.3	3.44	7.645	3.4794	2.25354	26.72	592	3.3	3.5	7.65253	3.49166	2.18
2016015216	1	19	26.18	570	3.05	3.46	8.20318	3.19145	0.63	*	*	*	*	*	*	*	26.24	567	3.04	3.5	8.17192	3.211	0.09
2016015217	1	18	24.49	533	3.25	3.61	7.56391	3.23774	0.2	24.99	529	3.19	3.65	7.56	3.30556	0	25.18	533	3.18	3.73	7.56474	3.3286	0.14
2016015219	1	17	22.6	537	2.92	3.43	8.17823	2.76344	1.68	*	*	*	*	*	*	*	*	*	*	*	*	*	*
2016015220	1	18	23.85	506	2.93	3.55	7.46289	3.19581	0.47	*	*	*	*	*	*	*	*	*	*	*	*	*	*
2016015221	1	18	26.29	523	3.04	3.28	7.6119	3.4538	2.16	*	*	*	*	*	*	*	*	*	*	*	*	*	*
2016015222	1	18	24.37	505	2.81	3.6	7.56911	3.21966	2.16	*	*	*	*	*	*	*	*	*	*	*	*	*	*
2016015223	1	18	25.92	577	3.53	3.19	7.51016	3.45132	0.4	*	*	*	*	*	*	*	*	*	*	*	*	*	*
2016015224	1	17	26.72	522	3.35	3.42	7.72961	3.45683	1.95	*	*	*	*	*	*	*	*	*	*	*	*	*	*
2016015225	1	19	25.64	518	3.36	3.23	7.58677	3.37957	1.31	25.68	514	3.3	3.31	7.575	3.3901	1.23541	*	*	*	*	*	*	*
2016015226	1	19	26.33	486	3.23	3.43	7.78007	3.38429	2.28	*	*	*	*	*	*	*	*	*	*	*	*	*	*
2016015227	1	19	24.91	542	3.17	3.47	7.95661	3.13073	0.64	24.9	535	3.18	3.47	7.925	3.14196	0.591138	25.1	539	3.21	3.48	7.93798	3.16201	0.69
2016015228	1	18	23.58	569	3.22	3.65	7.27722	3.24025	1.17	*	*	*	*	*	*	*	23.56	568	3.19	3.7	7.26789	3.24165	1.21
2016015229	1	18	24.93	499	3.01	3.33	7.70199	3.23683	0.94	*	*	*	*	*	*	*	25	493	2.98	3.32	7.72397	3.23668	0.92
2016015230	1	19	24.93	524	3.18	3.73	7.64368	3.26152	1.03	24.97	521	3.17	3.79	7.665	3.25766	0.287226	25.11	522	3.13	3.71	7.61029	3.29948	0.61
2016015301	0	18	26.95	498	3.37	3.38	8.03092	3.35578	1.83	26.95	498	3.35	3.44	8.04	3.35199	1.67141	27.13	492	3.4	3.4	8.014	3.38533	1.88
2016015302	0	18	25.12	593	3.22	3.68	7.95014	3.15969	1.16	25.19	590	3.22	3.7	7.915	3.18256	1.34716	25.34	586	3.27	3.73	7.94044	3.19126	1.37
2016015303	0	18	25.65	525	3.42	3.3	7.9844	3.21251	0.12	25.77	521	3.43	3.31	7.97	3.23338	0.21253	26.06	521	3.37	3.42	8.00642	3.25489	0.47
2016015304	0	19	24.94	504	2.71	3.99	7.56692	3.29592	0.72	24.95	505	2.69	3.98	7.555	3.30245	0.532185	25.04	509	2.75	3.94	7.52642	3.32695	0.72
2016015305	0	18	25.73	575	3.16	3.73	7.8012	3.29821	0.65	25.78	573	3.24	3.67	7.77	3.31789	1.00638	25.9	573	3.23	3.66	7.75153	3.34128	0.96
2016015306	0	19	28.43	554	3.47	3.86	8.34219	3.40798	2.13	28.48	553	3.49	3.84	8.335	3.41692	1.99301	*	*	*	*	*	*	*
2016015307	0	18	25.66	565	3.01	3.37	8.19108	3.13267	1.89	25.7	563	3.01	3.49	8.18	3.14181	1.91772	25.84	561	2.97	3.62	8.19515	3.15308	1.68
2016015308	0	18	25.06	495	3.14	3.6	8.09856	3.09438	1.34	25.18	496	3.13	3.61	8.08	3.11634	1.4479	25.36	488	3.2	3.63	8.04441	3.1525	1.86
2016015309	0	17	25.88	565	3.35	3.07	7.67446	3.37223	0.71	26.14	562	3.36	3.07	7.675	3.40586	0.515673	26.22	561	3.36	*	7.6508	3.42709	0.59
2016015310	0	18	26.34	528	3.2	3.64	7.86174	3.3504	1.88	*	*	*	*	*	*	*	26.14	529	3.23	3.63	7.88883	3.31355	1.5
2016015311	0	18	25.42	502	3.5	3.37	7.65964	3.31869	1.18	25.38	506	3.48	3.39	7.66	3.31332	1.15059	25.54	505	3.49	3.3	7.67335	3.3284	1.08
2016015312	0	20	24.16	634	3.02	3.8	8.16015	2.96073	0.95	24.23	626	2.97	3.85	8.2	2.95488	0.702758	24.21	629	2.92	3.88	8.16444	2.9653	0.6
2016015313	0	18	27.88	523	3.13	3.33	7.87689	3.53947	1.49	27.9	517	3.12	3.36	7.875	3.54286	1.46982	27.88	510	3.1	3.42	7.86274	3.54584	1.66
2016015314	0	19	24.72	580	2.66	3.45	8.40329	2.9417	0.59	24.67	576	2.58	3.47	8.45	2.91953	0.283607	24.69	581	2.63	3.47	8.40233	2.93847	0.64
2016015315	0	19	25.95	520	3.39	3.32	7.88631	3.29051	2.04	25.96	521	3.34	3.34	7.9	3.28608	1.94781	26.07	517	3.35	*	7.88745	3.30525	2.09
2016015316	1	18	26.05	527	3.17	3.28	7.70842	3.37942	1.94	26.11	526	3.17	3.29	7.705	3.38871	1.76306	*	*	*	*	*	*	*
2016015317	1	18	23.32	589	3.18	3.44	7.38438	3.15802	1.68	23.46	577	3.13	3.49	7.395	3.17241	1.54334	*	*	*	*	*	*	*
2016015318	1	19	25.66	518	3.17	3.6	7.56137	3.39357	1.35	25.75	511	3.21	3.62	7.61	3.38371	1.04915	*	*	*	*	*	*	*
2016015319	1	19	24.31	478	3.28	3.54	7.73221	3.14399	0.5	24.25	467	3.3	3.52	7.79	3.11297	0.3337	24.37	466	3.33	3.52	7.76602	3.13803	0.51
2016015320	1	19	24.61	471	2.97	3.27	7.81797	3.14788	0.96	24.7	471	3.02	3.22	7.855	3.14449	0.820564	24.9	465	3.05	3.03	7.89087	3.15555	0.83
2016015321	1	18	24.63	549	3.42	3.78	7.72283	3.18925	1.53	24.66	538	3.41	3.82	7.705	3.20052	1.42162	24.83	543	3.48	3.78	7.71026	3.22038	1.12
2016015322	1	18	24.36	523	2.82	3.65	7.87199	3.09452	1.69	24.42	522	2.8	3.64	7.965	3.06591	0.372399	*	*	*	*	*	*	*
2016015323	1	18	24	547	2.88	3.59	8.02883	2.98923	0.82	23.96	546	2.99	3.46	7.995	2.99687	1.00335	*	*	*	*	*	*	*
2016015324	1	18	24.3	527	2.95	3.43	7.91267	3.07102	0.57	24.21	523	2.93	3.44	7.925	3.05489	0.806131	*	*	*	*	*	*	*
2016015325	1	18	25.79	520	3.12	3.4	7.68618	3.35537	0	25.93	526	3.12	3.4	7.58	3.42084	0.704926	*	*	*	*	*	*	*
2016015327	1	18	24.9	559	2.9	3.56	7.9907	3.11612	0.76	24.88	554	2.88	3.61	8.005	3.10806	0.684736	25.01	561	2.87	3.67	7.99057	3.12994	0.68
2016015328	1	18	25.14	567	3.55	3.34	7.30981	3.43922	1.3	25.14	565	3.51	3.37	7.315	3.43677	1.07239	25.26	567	3.5	3.37	7.31833	3.45161	1.21
2016015329	1	19	25.87	558	3.26	3.14	7.76204	3.33289	2.06	*	*	*	*	*	*	*	*	*	*	*	*	*	*
2016015330	1	18	24.97	509	3.01	3.67	7.68227	3.25034	1.16	25.08	506	2.97	3.73	7.64	3.28272	1.50379	*	*	*	*	*	*	*
2016015401	0	18	25.46	564	3.53	3.47	8.15361	3.12254	1.09	25.42	569	3.55	3.46	8.14	3.12285	1.1208	25.55	570	3.58	3.51	8.16145	3.13057	1.08
2016015402	0	18	24.93	560	3.13	3.42	7.59802	3.28112	2.13	24.98	565	3.13	3.45	7.575	3.29769	2.29541	25.03	569	3.15	3.44	7.54381	3.31795	2.72
2016015403	0	18	25.92	566	3.31	3.22	7.6801	3.37496	0.96	25.94	563	3.31	3.27	7.695	3.37102	0.855045	*	*	*	*	*	*	*
2016015404	0	19	25.72	589	3.46	3.33	7.92121	3.24698	1.48	25.61	586	3.42	3.39	7.925	3.23155	1.5589	25.69	604	3.36	3.32	7.93241	3.23861	1.17
2016015405	0	19	25.6	542	3.22	3.4	8.07164	3.1716	0.56	25.6	542	3.23	3.42	8.04	3.18408	0.417698	25.66	545	3.55	3.01	7.99174	3.21082	0.81
2016015406	0	18	27	594	3.49	3.22	8.19117	3.29623	0.59	27.06	592	3.49	3.24	8.2	3.3	0.602352	27.18	593	3.47	3.33	8.20006	3.31461	0.53
2016015407	0	19	27.31	556	2.98	3.51	8.06038	3.38818	0.77	27.16	557	2.91	3.52	8.095	3.35516	0.669594	27.12	553	2.85	3.66	8.13173	3.33508	0.39
2016015408	0	22	25.63	496	3.08	3.6	7.33562	3.49391	1.75	25.63	493	3.09	3.62	7.355	3.4847	1.80999	*	*	*	*	*	*	*
2016015409	0	18	25.22	564	2.98	3.39	7.78983	3.23756	0.86	25.21	566	2.98	3.38	7.865	3.20534	0.272804	25.2	562	2.97	3.4	7.83355	3.21693	0.43
2016015410	0	19	26.35	473	3.37	3.48	7.90264	3.33433	1.15	26.35	474	3.32	3.52	7.86	3.35242	1.20209	26.46	477	3.33	3.36	7.86329	3.36501	0.83
2016015411	0	18	24.39	567	2.93	3.38	8.0941	3.01331	0.69	24.44	560	2.93	3.39	8.115	3.01171	0.461267	24.63	580	2.92	4.11	8.0727	3.05102	0.64
2016015412	0	18	24.73	544	3.49	3.53	7.78774	3.17551	1.14	24.72	540	3.52	3.51	7.825	3.15911	0.937142	*	*	*	*	*	*	*
2016015413	0	18	23.12	550	3.12	3.49	7.52549	3.07222	0.66	23.08	549	3.1	3.51	7.525	3.06711	0.655657	23.07	551	3.13	3.51	7.52431	3.06606	0.26
2016015414	0	17	25.75	545	3.3	3.48	7.96312	3.23366	1.09	25.71	547	3.29	3.52	7.98	3.2218	0.84807	25.74	547	3.32	3.53	7.99883	3.21797	0.47
2016015415	0	20	25.65	552	3.48	3.44	7.71977	3.32264	0.44	25.54	560	3.42	3.44	7.725	3.30615	0.622145	25.71	546	3.51	3.24	7.7314	3.3254	0.56
2016015416	1	19	22.89	483	2.83	3.52	7.5144	3.04615	2.37	22.94	497	2.98	3.32	7.51	3.05459	2.63524	*	*	*	*	*	*	*
2016015417	1	19	24.51	483	2.98	3.37	7.79547	3.14413	0.33	24.61	484	2.98	3.4	7.77	3.16731	0.782699	24.71	487	2.95	3.45	7.79045	3.17183	0.69
2016015418	1	18	23.12	520	3.21	3.36	7.49281	3.08563	0.58	23.12	521	3.21	3.39	7.48	3.09091	0.723902	23.17	523	3.2	3.39	7.45397	3.10841	0.62
2016015419	1	20	24.15	557	3.02	3.38	7.49202	3.22343	1.13	24.14	555	2.99	3.4	7.52	3.21011	0.955008	24.18	556	3.05	3.4	7.4936	3.22675	1.08
2016015420	1	18	25.42	479	3.22	3.37	7.95021	3.1974	0.76	25.5	485	3.28	3.33	7.92	3.2197	0.860969	25.6	484	3.26	3.41	7.92152	3.2317	0.88
2016015421	1	17	25.91	551	3.07	3.4	7.98329	3.24553	0.84	25.72	552	3.02	3.45	7.975	3.22508	0.902216	25.84	547	3.07	3.44	8.00981	3.22604	0.84
2016015422	1	18	23.69	539	3.15	3.42	7.52196	3.14944	1.07	23.72	539	3.18	3.4	7.545	3.1438	0.889384	*	*	*	*	*	*	*
2016015423	1	19	26.29	561	3.13	3.45	8.36607	3.14245	0.75	26.4	566	3.07	3.53	8.355	3.15978	0.628565	26.51	562	3.07	3.46	8.37238	3.16636	0.79
2016015425	1	18	25.05	557	3.39	3.55	7.59174	3.29964	1.25	25.05	553	3.35	3.57	7.6	3.29605	1.4027	*	*	*	*	*	*	*
2016015426	1	18	23.4	545	3.3	3.55	7.34204	3.18713	0.58	23.43	541	3.33	3.57	7.315	3.20301	0.820017	*	*	*	*	*	*	*
2016015427	1	18	24.32	487	3.32	3.35	7.57016	3.21262	1.12	24.31	478	3.29	3.41	7.61	3.19448	1.04915	24.44	479	3.26	3.45	7.61432	3.20974	1
2016015428	1	18	25.13	569	3.53	3.35	7.27107	3.45616	1.23	26.92	556	2.96	3.39	8.04	3.34826	0.835458	*	*	*	*	*	*	*
2016015429	1	18	27.97	540	2.87	3.69	8.21952	3.40288	0.84	*	*	*	*	*	*	*	*	*	*	*	*	*	*
2016015430	1	19	25.22	514	3.41	3.5	7.53289	3.34799	0.51	25.25	512	3.42	3.59	7.535	3.35103	0.772828	*	*	*	*	*	*	*
2016015501	0	22	26.61	548	3.51	3.22	8.00985	3.32216	0.86	26.63	543	3.54	3.27	7.99	3.33292	0.951717	26.85	545	3.58	3.26	7.98584	3.3622	1.14
2016015502	0	19	26.19	546	3.25	3.41	7.83287	3.3436	1.73	26.16	542	3.21	3.46	7.845	3.33461	1.37132	26.28	360	3.42	3.45	*	*	1.92*
2016015503	0	17	25.6	521	3.43	3.34	7.9512	3.21964	1.52	25.69	521	3.35	3.36	7.925	3.24164	1.88172	25.8	520	3.33	3.35	7.90841	3.26235	2.02
2016015504	0	18	26.21	533	3.12	3.47	7.56364	3.46526	1.24	26.25	580	2.98	3.56	7.575	3.46535	0.64703	*	*	*	*	*	*	*
2016015505	0	18	24.96	546	3.66	3.45	7.38828	3.37832	1.63	25	553	3.61	3.51	7.39	3.38295	1.60728	25.1	552	3.58	3.57	7.37602	3.40292	1.58
2016015506	0	18	25.73	597	3.14	3.7	7.91952	3.24894	0.81	25.65	598	3.16	3.68	7.915	3.24068	0.915948	25.79	596	3.18	3.72	7.90963	3.26058	0.96
2016015507	0	18	25.78	522	3.26	3.35	8.36682	3.08122	0.58	*	*	*	*	*	*	*	25.92	520	3.2	3.41	8.35448	3.10253	0.63
2016015508	0	18	27.76	580	3.38	3.61	8.0313	3.45648	0.57	27.83	585	3.27	3.72	8.02	3.47007	0.524737	*	*	*	*	*	*	*
2016015509	0	18	24.7	549	3.2	3.41	7.99622	3.08896	1.12	*	*	*	*	*	*	*	*	*	*	*	*	*	*
2016015510	0	18	26.84	580	3.34	3.3	8.06627	3.32744	0.83	26.73	578	3.29	3.37	8.095	3.30204	0.566569	*	*	*	*	*	*	*
2016015511	0	19	26.95	535	3.42	3.38	7.86433	3.42686	0.9	26.99	535	3.38	3.42	7.75	3.48258	0.899159	*	*	*	*	*	*	*
2016015512	0	18	24.87	561	3.48	3.38	8.0116	3.10425	1.97	24.9	558	3.45	3.4	8.01	3.10861	1.89466	*	*	*	*	*	*	*
2016015513	0	18	23.05	532	3.08	3.62	7.78733	2.95994	1.98	*	*	*	*	*	*	*	*	*	*	*	*	*	*
2016015514	0	19	26.85	528	3.35	3.33	7.91909	3.39054	1.5	26.8	528	3.28	3.41	8.04	3.33333	1.14886	*	*	*	*	*	*	*
2016015515	1	18	24.09	522	2.79	3.7	7.88261	3.0561	1.56	24.04	519	2.89	3.53	7.87	3.05464	1.74443	*	*	*	*	*	*	*
2016015516	1	18	26.27	532	3.39	3.63	7.70551	3.40925	1.88	26.47	529	3.27	3.78	7.74	3.4199	1.57795	26.69	519	3.47	*	7.74386	3.4466	1.46
2016015517	1	18	24.5	541	3.14	3.32	7.77303	3.15192	0.99	24.5	532	3.12	3.35	7.785	3.14708	0.835388	*	*	*	*	*	*	*
2016015518	1	19	23.07	542	3.4	3.83	7.24017	3.18639	0.09	23	535	3.36	3.86	7.25	3.17241	0	23.03	528	3.42	3.86	7.2425	3.17984	0.1
2016015519	1	18	25.77	543	2.99	3.49	7.9109	3.25753	1.72	25.66	548	2.94	3.52	7.91	3.24399	1.29489	*	*	*	*	*	*	*
2016015520	1	18	24.83	537	2.75	3.52	8.04174	3.08764	2.3	24.94	541	2.78	3.78	8.05	3.09814	2.29329	*	*	*	*	*	*	*
2016015521	1	18	24.63	548	2.79	3.23	7.69106	3.20242	0.71	24.63	546	2.8	3.23	7.67	3.21121	0.458971	24.73	546	2.8	3.27	7.65772	3.22942	0.57
2016015522	1	17	22.08	569	2.71	3.6	7.36349	2.99858	1.96	22.21	567	2.67	3.59	7.345	3.02383	2.06549	*	*	*	*	*	*	*
2016015523	1	18	26.34	525	3.34	3.83	7.83894	3.36015	1.88	26.29	521	3.27	3.88	7.81	3.3662	1.66055	*	*	*	*	*	*	*
2016015524	1	18	24.66	544	3.21	3.61	7.89355	3.12407	1.21	24.74	556	3.21	3.63	7.92	3.12374	0.968617	*	*	*	*	*	*	*
2016015525	1	19	25.88	536	3.35	3.35	7.58937	3.41003	1.35	25.83	537	3.31	3.39	7.575	3.4099	1.70634	25.95	537	3.31	3.43	7.64522	3.39428	0.91
2016015526	1	18	21.61	588	2.75	3.15	7.98397	2.70667	1.47	21.62	583	2.75	3.18	7.94	2.72292	1.7138	21.69	584	*	*	7.95114	2.72791	1.5
2016015527	1	19	24.91	561	3.1	3.43	7.7312	3.22201	0.99	24.93	555	3.12	3.44	7.72	3.22927	1.01946	*	*	*	*	*	*	*
2016015528	1	17	24.91	486	2.67	3.38	7.89442	3.15539	0.75	25.02	487	2.7	3.36	7.9	3.16709	0.75715	*	*	*	*	*	*	*
2016015529	1	18	26.54	531	3.3	3.2	7.63981	3.47391	2.61	26.57	522	3.33	3.18	7.655	3.47093	2.24766	*	*	*	*	*	*	*
2016015530	1	19	27.244	530	3.42	3.5	7.68909	3.5432	1.09	27.33	517	3.41	3.53	7.68	3.55859	1.03011	*	*	*	*	*	*	*
2016016101	0	18	26.26	553	3.13	3.44	8.06166	3.25739	0.18	26.22	545	3.07	3.51	8.05	3.25714	0	26.32	556	3.07	3.5	8.06359	3.26406	0.18
2016016102	0	18	26.19	538	3.3	3.26	7.5798	3.45524	1.25	26.23	540	3.18	3.35	7.565	3.46728	1.94705	26.3	536	3.25	3.17	7.53621	3.48982	1.95
2016016103	0	19	26.08	561	2.58	3.66	8.03112	3.24737	1	26.19	560	2.55	3.76	8.04	3.25746	1.14886	26.34	557	2.53	4.8	8.03425	3.27847	1.11
2016016104	0	18	26.38	530	3.71	3.51	7.929	3.32703	0.91	26.34	526	3.79	3.45	7.885	3.34052	0.48857	*	*	*	*	*	*	*
2016016106	0	18	25.08	603	3.09	3.46	7.80103	3.21496	1.06	*	*	*	*	*	*	*	*	*	*	*	*	*	*
2016016107	0	19	25.14	555	2.92	3.66	7.82626	3.21226	0.4	24.98	587	2.95	3.67	7.81	3.19846	1.21753	25.27	561	2.87	3.75	7.79743	3.24081	0.52
2016016108	0	19	24.26	591	3.24	3.43	7.54482	3.21545	1.76	25.12	552	2.87	3.71	7.825	3.21022	0.165359	24.37	578	3.18	3.46	7.57368	3.21772	1.51
2016016109	0	20	27.23	558	3.52	3.29	7.91271	3.4413	1.1	24.28	586	3.21	3.45	7.585	3.20105	1.11477	27.4	544	3.52	3.37	7.90084	3.46799	1.16
2016016110	0	18	26.94	565	3.08	3.6	7.61536	3.53759	2.44	27.28	550	3.46	3.32	7.915	3.44662	1.23934	*	*	*	*	*	*	*
2016016111	0	18	26.53	576	3.54	3.19	7.67442	3.45694	2.22	*	*	*	*	*	*	*	26.85	514	3.64	3.07	7.69001	3.49154	1.96
2016016112	0	18	24.92	545	2.84	3.49	7.76413	3.20963	1.01	*	*	*	*	*	*	*	25.06	534	2.83	3.49	7.86897	3.18466	0.93
2016016113	1	18	25.08	488	3.18	3.54	7.71673	3.25008	0.82	24.91	540	2.8	3.51	7.755	3.21212	1.40334	*	*	*	*	*	*	*
2016016114	1	19	24.71	491	2.71	3.44	7.51913	3.28628	0.9	25.29	482	3.2	3.48	7.725	3.27379	0.961564	24.88	486	2.75	3.38	7.53698	3.30106	0.39
2016016115	1	17	24.3	549	3.04	3.38	7.89184	3.07913	0.86	24.79	477	2.78	3.39	7.555	3.28127	0.768742	24.54	544	3.05	3.35	7.89362	3.10884	0.82
2016016116	1	18	24.55	572	3	3.4	7.97837	3.07707	0.73	24.41	548	3.06	3.34	7.925	3.08013	0.698631	24.77	565	2.99	3.45	7.97225	3.10703	0.98
2016016117	1	19	25.61	520	3.23	3.38	7.74358	3.30726	0.29	24.69	570	2.96	3.45	8.02	3.07855	0.629696	25.91	519	3.23	3.39	7.73843	3.34823	0.51
2016016118	1	17	23.75	544	3.03	3.67	7.57509	3.13528	1.04	25.8	520	3.22	3.39	7.75	3.32903	0.449544	23.84	533	3.06	3.68	7.5978	3.13775	1.59
2016016119	1	18	27.11	538	3.36	3.3	8.01347	3.38305	1.19	23.79	535	3.07	3.66	7.59	3.13439	1.75825	27.54	538	3.35	3.32	8.00201	3.44163	1.17
2016016120	1	19	24.62	593	2.99	3.63	7.64912	3.21867	0.63	27.28	537	3.36	3.31	8.03	3.39726	0.942258	24.61	595	3.01	*	7.62508	3.22751	0.75
2016016121	1	18	25.4	536	3.21	3.23	7.59806	3.34296	1.01	*	*	*	*	*	*	*	25.7	533	3.25	3.13	7.60879	3.37767	0.79
2016016122	1	19	22.08	538	2.71	3.68	7.77045	2.84153	1.05	25.5	530	3.22	3.19	7.635	3.33988	0.868538	22.09	531	*	*	7.72362	2.86006	1.51
2016016123	1	19	25.41	503	3.16	3.46	8.16424	3.11235	0.44	22.1	536	2.72	3.72	7.79	2.83697	1.00122	25.6	503	3.15	3.49	8.16913	3.13375	0.4
2016016124	1	18	24.48	520	3.07	3.7	7.51972	3.25544	1.53	*	*	*	*	*	*	*	24.88	520	3.03	3.75	7.52154	3.30783	1.84
2016016125	1	18	22.03	547	2.74	3.8	7.58956	2.90267	0.42	24.62	515	3.03	3.72	7.52	3.27394	1.55218	22.15	551	2.75	3.34	7.57662	2.92347	0.09
2016016126	1	18	27.2	564	2.77	3.73	8.00843	3.39642	1.08	21.97	541	2.74	3.72	7.59	2.8946	0.234344	*	*	*	*	*	*	*
2016016127	1	19	25.87	456	3.32	3.29	7.68257	3.36736	2.07	27.35	560	2.75	3.76	8.025	3.4081	1.10072	*	*	*	*	*	*	*
2016016129	1	18	23.65	551	3	3.67	7.77024	3.04366	0.11	21	586	2.5	0.43	7.81	2.68886	2.10384	*	*	*	*	*	*	*
2016016130	1	18	26.8	541	3.54	3.2	7.42756	3.60819	1.42	23.71	552	2.94	3.7	7.79	3.04365	0.3337	*	*	*	*	*	*	*
2016016131	1	18	24.61	505	3.53	3.33	7.73342	3.18229	0.75	26.91	539	3.53	3.23	7.41	3.63158	1.59862	24.7	501	3.56	3.31	7.72714	3.19652	0.7
2016016132	1	17	25.8	462	3.41	3.01	7.47191	3.45293	2.36	24.59	507	3.5	3.37	7.745	3.17495	0.618936	26.1	459	3.63	2.88	7.42371	3.51576	2.24
2016091101	0	18	26.94	560	3.3	3.32	8.08624	3.33158	0.64	27.2	539	3.34	3.35	8.275	3.28701	0.936588	*	*	*	*	*	*	*
2016091102	0	19	26.5	531	3.38	3.61	7.88757	3.35972	0.44	25.68	527	3.38	3.62	7.87	3.26302	0.435939	25.7	535	3.31	3.72	7.86109	3.26927	0.59
2016091103	0	17	25.41	526	2.95	3.32	7.96744	3.18923	0.92	25.23	528	2.95	3.42	7.92	3.18561	1.07627	25.43	529	2.98	3.41	7.89344	3.22166	1.17
2016091104	0	19	23.66	542	3.28	3.4	7.53996	3.13795	0.79	23.7	521	3.38	3.33	7.515	3.15369	0.8965	23.86	529	3.37	3.38	7.48878	3.1861	0.69
2016091105	0	18	28.91	548	3.59	3.65	7.75812	3.72642	1.12	28.98	539	3.6	3.63	7.75	3.73935	1.12402	29.05	540	3.59	3.65	7.78176	3.73309	0.87
2016083106	0	19	27.14	554	3.37	3.34	8.35896	3.24682	0.82	27.2	539	3.34	3.35	8.59	3.16647	2.01384	27.25	547	3.33	3.38	8.28472	3.28919	0.62
2016091106	0	19	23.51	569	3.15	3.47	7.93168	2.96406	1.55	23.51	560	3.12	3.46	7.925	2.96656	1.5589	*	*	*	*	*	*	*
2016091107	0	18	26.51	506	3.19	3.58	7.75202	3.41975	1.77	26.49	512	3.1	3.62	7.795	3.39833	1.2778	26.53	509	3.1	3.62	7.76099	3.41838	1.51
2016091108	1	18	24.1	554	2.72	3.87	7.95364	3.03006	1.68	24.24	554	2.72	3.91	8.025	3.02056	0.681327	24.37	552	2.78	3.87	7.9472	3.06649	1.71
2016091109	1	18	25.01	582	2.97	3.4	7.84385	3.18848	1.15	25.05	568	2.99	3.4	7.835	3.19719	0.494826	25.19	572	3.05	3.42	7.82115	3.22076	0.69
2016091110	1	19	25.11	516	3.29	3.92	7.60643	3.30115	0.91	25.19	508	3.3	3.96	7.595	3.31666	1.346	25.37	512	3.38	3.94	7.54032	3.36458	1.38
2016091111	1	18	24.44	555	2.96	3.37	7.42756	3.29045	1.42	24.48	544	3	3.38	7.44	3.29032	1.21965	24.64	548	2.98	3.44	7.40883	3.32576	1.43
2016091112	1	20	26.38	597	3.45	3.68	8.14432	3.23907	0.13	26.44	597	3.5	3.6	8.15	3.24417	0	26.61	604	3.53	3.76	8.08502	3.29127	0.44
2016091113	1	19	24.72	572	3.02	3.54	7.69673	3.21175	0.2	24.76	579	3.03	3.52	7.66	3.23238	0.575221	24.83	576	3.06	3.5	7.67668	3.23447	0.35
2016091114	1	18	26.64	563	2.98	3.48	8.03399	3.31591	1.35	26.72	554	3.01	3.48	8.05	3.31925	1.04179	26.85	555	3.01	3.52	8.05131	3.33486	1.38
2016091115	1	19	24.24	568	2.86	3.46	7.75748	3.12472	1.54	*	*	*	*	*	*	*	24.57	562	2.94	3.39	7.73522	3.17638	1.53
2016091116	1	18	26.32	561	3.32	3.24	7.61723	3.45532	2.01	26.46	558	3.32	3.19	7.605	3.47929	2.27733	26.6	552	3.36	4.01	7.6003	3.49986	2.06
2016091117	1	18	25.11	533	3.05	3.62	7.61003	3.29959	0.34	25.19	524	3.03	3.66	7.565	3.32981	0.412822	25.29	527	3.02	3.72	7.58686	3.33339	0.19
2016091118	1	18	25.77	601	3.07	3.63	8.16671	3.15549	1.98	25.73	594	3.05	3.68	8.18	3.14548	1.61467	25.79	595	3.09	3.68	8.2052	3.14313	1.7
2016091119	1	18	22.96	594	2.92	3.78	7.70705	2.97909	0.83	*	*	*	*	*	*	*	23.18	589	3.01	3.68	7.63359	3.03658	0.67
2016091120	1	18	25.5	497	2.84	3.44	8.49161	3.00297	0.88	25.53	496	2.84	3.44	8.485	3.00884	0.609451	25.64	497	2.85	3.49	8.48455	3.02196	0.53
2016091121	1	18	23.99	458	3.02	3.65	7.6512	3.13545	0.87	24.06	462	3.17	3.44	7.595	3.16787	1.11183	*	*	*	*	*	*	*
2016091122	1	18	24.31	579	2.95	3.45	7.85707	3.09403	0.11	24.35	573	2.91	3.51	7.84	3.10587	0.219636	*	*	*	*	*	*	*
2016091123	1	20	21.99	607	2.47	3.83	7.48911	2.93626	1.62	21.88	567	2.62	3.76	7.47	2.92905	1.33091	21.94	561	2.57	4.76	7.50015	2.92528	1.03
2016091124	1	17	22.71	565	2.98	3.74	7.62474	2.97846	2.36	22.74	549	3.03	3.69	7.665	2.96673	2.58724	22.88	552	3.07	3.9	7.56741	3.02349	2.53
2016091125	1	18	25.71	569	3.3	3.3	7.99493	3.21579	0.37	25.74	556	3.29	3.35	8.05	3.19752	0.312492	25.88	563	3.35	3.33	8.03588	3.22056	0.38
2016091126	1	19	23.68	477	3.16	3.53	7.39345	3.20284	0.52	23.68	477	3.12	3.59	7.375	3.21085	0.6826	23.83	474	3.18	*	7.39011	3.22458	0.4
2016091127	1	18	23.89	553	3.04	3.41	7.90467	3.02227	2.41	23.84	596	3.03	3.37	7.885	3.02346	2.33594	23.93	604	3.03	3.4	7.89316	3.03174	2.32
2016091128	1	18	27.6	527	3.38	3.83	7.919	3.48529	2.3	27.46	504	3.32	3.88	7.98	3.4411	2.2275	*	*	*	*	*	*	*
2016091129	1	18	25.13	581	2.92	3.68	7.83373	3.20792	1.95	*	*	*	*	*	*	*	24.78	589	2.89	4.07	7.91885	3.12924	1.61
2016091130	1	17	26.08	571	3.16	3.51	8.20056	3.18027	0.84	25.31	560	3.24	3.49	8.14	3.10934	1.32467	26.01	563	3.25	3.44	8.08145	3.21848	0.67
2016042101	0	18	22.63	557	2.88	3.17	7.56398	2.99181	1.66	22.62	556	2.84	3.29	7.495	3.01801	1.74297	22.65	558	2.85	3.37	7.48908	3.0244	1.86
2016042102	0	20	24.87	558	3.43	3.14	7.91162	3.14348	0.45	24.85	564	3.45	3.16	7.9	3.14557	0.648972	24.95	541	3.49	*	7.8612	3.17382	0.67
2016042105	0	19	23.35	540	2.85	4.12	7.81434	2.9881	0.17	23.27	530	2.91	4.01	7.78	2.991	0.334559	23.36	532	3.38	3.56	7.79626	2.99631	0
2016042106	0	17	26.14	549	3.27	3.39	8.21768	3.18094	0.08	26.26	547	3.25	3.41	8.21	3.19854	0.200286	26.24	551	3.1	3.53	8.17788	3.20866	0.14
2016042108	0	19	24.3	510	3.33	3.54	7.63094	3.1844	0.62	24.21	500	3.34	3.57	7.61	3.18134	0.932551	24.27	501	3.29	3.59	7.59476	3.19563	1.07
2016042109	0	20	23.57	530	3.16	3.27	7.22575	3.26195	1.5	23.57	529	3.11	3.32	7.245	3.25328	0.964572	24.69	530	3.34	3.15	7.63481	3.23387	0.9
2016042110	0	19	25.54	552	3.08	3.32	8.20774	3.1117	0.21	25.5	542	3.08	3.5	8.25	3.09091	0.0991737	25.56	542	3.05	3.53	8.22273	3.10846	0.19
2016042111	0	19	26.12	499	3.42	3.13	7.95775	3.28234	0.76	26.17	500	3.36	3.39	7.98	3.27945	0.530011	26.29	492	3.36	3.4	7.98484	3.29249	0.64
2016042113	1	19	23.16	531	3.03	3.65	7.90449	2.92998	1.15	23.13	526	3.04	3.69	7.865	2.94088	1.14597	23.21	565	3.01	3.72	7.87718	2.94649	0.9
2016042114	1	20	24.37	488	3.32	3.68	7.60415	3.20483	0.49	24.51	494	3.26	3.73	7.635	3.21022	0.521091	24.72	491	3.23	3.6	7.5891	3.2573	0.77
2016042115	1	18	23.08	539	2.83	3.51	7.37821	3.12813	0.63	23.13	540	2.81	3.53	7.315	3.162	1.57729	23.2	540	2.76	4.6	7.43501	3.12037	0.55
2016042117	1	19	25.32	571	3.09	3.35	8.07235	3.13663	0.97	25.33	564	3.07	3.4	8.07	3.13879	0.829257	25.36	563	3.05	3.43	8.06333	3.1451	0.8
2016042118	1	18	24.94	547	3.61	3.45	7.60515	3.27936	1.13	24.82	554	3.38	3.64	7.645	3.24657	1.32845	24.88	540	3.53	3.56	7.59874	3.27423	0.91
2016042119	1	18	25.26	533	3.48	3.44	7.72317	3.27068	0.24	25.31	527	3.44	3.5	7.75	3.26581	0.112383	*	*	*	*	*	*	*
2016042121	1	18	23.51	497	2.89	3.71	7.34646	3.20018	0.9	23.5	489	2.82	3.75	7.36	3.19293	0.623072	*	*	*	*	*	*	*
2016042123	1	18	25.4	565	3.19	3.5	7.66458	3.31394	1.41	25.22	425	3.06	3.65	8.84	2.85294	1.29603	25.29	426	3.1	3.52	8.81671	2.86842	0.91
2016042124	1	18	25.75	557	3.14	3.55	7.82969	3.28876	1.85	25.66	555	3.07	3.63	7.835	3.27505	1.48487	25.75	561	3.08	3.55	7.84604	3.28191	1.28
2016042125	1	18	25.75	504	3.56	3.25	7.52742	3.42083	1.58	25.8	505	3.55	3.26	7.5	3.44	1.80072	25.87	502	3.48	3.39	7.50905	3.44517	1.29
2016042126	1	19	23.06	552	2.86	3.84	7.41758	3.10883	0.95	22.93	553	2.88	3.78	7.4	3.09865	1.23288	*	*	*	*	*	*	*
2016042127	1	19	26.07	575	3.41	3.57	7.89615	3.30161	0.67	25.98	573	3.4	3.58	7.88	3.29695	0.760998	26.21	569	3.38	3.6	7.83586	3.34488	0.81
2016042128	1	19	23.71	519	3.14	3.59	7.35368	3.22424	0.92	23.68	515	3.1	3.67	7.355	3.21958	1.18559	23.82	516	3.09	3.6	7.36519	3.23413	1.08
2016021101	0	18	24.98	560	3.16	3.63	7.88792	3.16687	0.71	25.13	562	3.22	3.63	7.86	3.1972	0.874165	*	*	*	*	*	*	*
2016021102	0	19	27.4	560	3.64	3.49	8.27484	3.31124	0.77	27.52	562	3.63	3.52	8.3	3.31566	1.17603	27.55	559	3.66	3.47	8.30764	3.31622	0.88
2016021103	0	19	27.08	592	3.26	3.19	7.78061	3.48044	1.49	27.18	587	3.24	3.18	7.805	3.48238	1.49631	27.31	578	3.25	3.23	7.78031	3.51014	1.41
2016021104	1	19	25.47	528	3.1	3.45	7.96345	3.19836	0.82	25.82	525	3.13	3.36	7.955	3.24576	0.800061	*	*	*	*	*	*	*
2016021105	1	18	24.8	549	3.12	3.49	7.93609	3.12496	1.16	24.98	551	3.1	3.56	7.945	3.14412	1.23	*	*	*	*	*	*	*
2016021106	1	17	23.92	532	3.1	3.32	7.77343	3.07715	1.17	*	*	*	*	*	*	*	*	*	*	*	*	*	*
2016021107	1	18	26.74	547	2.28	3.65	8.15689	3.27821	1.52	*	*	*	*	*	*	*	*	*	*	*	*	*	*
2016021108	1	18	25.45	450	3.45	3.13	7.48071	3.40209	1.27	25.65	450	3.46	3.1	7.67	3.3442	1.14759	25.88	451	3.48	3.06	7.53252	3.43577	1.6
2016021109	1	19	25.01	572	3.15	3.5	7.83423	3.1924	0.92	25.02	565	3.19	3.5	7.805	3.20564	0.831112	*	*	*	*	*	*	*
2016021110	1	20	22.15	590	2.55	3.82	7.46066	2.96891	0.7	22.12	594	2.64	3.67	7.44	2.97312	0.853679	*	*	*	*	*	*	*
2016021111	1	18	24.15	525	2.9	3.95	7.52103	3.21099	0.39	24.28	515	2.91	3.95	7.5	3.23733	0.360006	*	*	*	*	*	*	*
2016021112	1	18	24.64	568	3.16	3.51	7.59826	3.24285	1.11	24.74	570	3.16	3.55	7.565	3.27032	1.3567	24.87	566	3.16	3.55	7.58659	3.27815	0.8
2016021113	1	17	25.43	529	3.43	3.42	7.79757	3.26127	0.63	25.49	527	3.31	3.49	7.81	3.26376	0.553337	25.61	497	3.33	3.45	7.80377	3.28175	0.54
2016021114	1	18	25.1	533	3.07	3.57	7.75177	3.23797	1.08	25.02	529	3.02	3.59	7.79	3.21181	0.889948	25.1	534	3.08	3.59	7.76758	3.23138	0.95
2016021115	1	18	23.44	544	2.65	3.66	8.01577	2.92424	0.29	23.5	535	2.69	3.61	8	2.9375	0.421886	23.56	535	2.7	3.64	7.96487	2.95799	0.49
2016021116	1	19	24.39	541	3.43	3.31	7.74617	3.14865	0.1	*	*	*	*	*	*	*	24.57	541	3.45	3.27	7.72755	3.17953	0.11
2016021117	1	18	25.33	539	3.5	3.32	7.7971	3.24864	0.9	*	*	*	*	*	*	*	*	*	*	*	*	*	*
2016021118	1	18	26	502	3.16	3.75	7.84453	3.31441	1.68	25.81	520	3.18	3.76	7.855	3.28581	1.58682	*	*	*	*	*	*	*
2016021119	1	18	26.28	551	3	3.5	7.96462	3.29959	1.31	26.19	550	2.88	3.66	7.92	3.30682	1.29162	*	*	*	*	*	*	*
2016021120	1	19	24.02	554	3.29	3.65	7.70901	3.11583	0.12	*	*	*	*	*	*	*	*	*	*	*	*	*	*
2016021121	1	19	25.17	544	2.92	3.61	7.79035	3.23092	0.61	*	*	*	*	*	*	*	*	*	*	*	*	*	*
2016021122	1	19	24.84	533	3.45	3.71	7.41462	3.35014	2.21	*	*	*	*	*	*	*	24.25	547	*	*	7.63785	3.17498	0.63
2016021123	1	19	24.67	486	2.93	3.67	7.87476	3.13279	0.52	*	*	*	*	*	*	*	*	*	*	*	*	*	*
2016021124	1	19	23.55	503	2.72	3.75	7.80174	3.01856	1.88	*	*	*	*	*	*	*	24.96	530	3.4	3.59	7.38145	3.38145	2.43
2016021125	1	18	25.48	522	3.22	3.68	8.05016	3.16515	0.25	24.5	529	3.1	3.52	7.865	3.11507	0.600192	*	*	*	*	*	*	*
2016021126	1	19	21.85	570	2.45	3.68	8.00702	2.72886	4.1	23.4	504	2.72	3.73	7.85	2.98089	1.42438	23.45	506	2.76	3.73	7.82888	2.99532	1.63
2016021202	1	18	27.16	523	3.53	3.2	8.04274	3.37696	1.07	*	*	*	*	*	*	*	*	*	*	*	*	*	*
2016021203	1	18	24.48	529	3.11	3.42	7.67877	3.18801	1.49	*	*	*	*	*	*	*	*	*	*	*	*	*	*
2016021204	1	18	25.45	521	2.82	3.86	7.80336	3.26142	0.87	*	*	*	*	*	*	*	*	*	*	*	*	*	*
2016021205	1	19	26.02	525	3.1	3.42	8.20315	3.17195	0.61	*	*	*	*	*	*	*	*	*	*	*	*	*	*
2016021206	1	19	26.04	502	3.12	3.73	7.7714	3.35075	0.52	*	*	*	*	*	*	*	*	*	*	*	*	*	*
2016021207	1	19	23.65	529	3.21	3.49	7.4587	3.17079	1.4	*	*	*	*	*	*	*	23.83	527	3.2	3.51	7.47734	3.18696	1.25
2016021209	1	18	27.07	539	3.38	3.64	7.48868	3.61479	1.75	*	*	*	*	*	*	*	*	*	*	*	*	*	*
2016021210	1	17	26.08	495	3.13	3.7	7.99632	3.2615	0.72	*	*	*	*	*	*	*	*	*	*	*	*	*	*
2016021211	1	19	25.91	495	3.25	3.1	7.79607	3.32347	2.24	*	*	*	*	*	*	*	26.06	490	3.26	3.15	7.77585	3.3514	2.14
2016021212	1	18	24.09	529	3.38	3.6	7.60396	3.16809	0.18	*	*	*	*	*	*	*	24.22	522	3.36	3.67	7.75803	3.12193	1.08
2016021213	1	18	27.34	539	3.4	3.09	7.98023	3.42597	0.72	*	*	*	*	*	*	*	*	*	*	*	*	*	*
2016021214	1	19	24.03	567	3.41	3.25	7.16862	3.35211	0.95	26.4	571	3.37	3.77	7.665	3.44423	1.66649	24.28	570	3.47	3.26	7.1881	3.37781	0.67
2016021215	1	18	24.05	547	2.65	3.56	7.54582	3.18719	1.55	26.4	571	3.37	3.77	7.665	3.44423	1.66649	*	*	*	*	*	*	*
2016021216	1	18	25.01	515	3.2	3.31	7.74488	3.22923	1.17	*	*	*	*	*	*	*	24.97	508	3.13	3.38	7.80207	3.20043	0.62
2016021217	1	18	24.07	538	3.11	3.64	7.85045	3.06607	0.81	*	*	*	*	*	*	*	*	*	*	*	*	*	*
2016021219	1	19	25.7	534	3.27	3.43	7.85086	3.27353	1.38	*	*	*	*	*	*	*	*	*	*	*	*	*	*
2016021221	1	18	22.81	521	3.35	3.43	7.44161	3.0652	1.11	25.22	526	3.17	3.62	7.765	3.24791	1.06368	22.67	520	3.22	3.43	7.47486	3.03283	0.8
2016021222	1	19	25.1	534	3.26	3.69	7.94358	3.15978	0.7	25	500	3.4	3.3	7.95	3.14465	0.854483	25.32	533	*	*	7.88224	3.21228	0.62
2016021223	1	19	24.25	501	3.24	3.3	7.47239	3.24528	0.82	25.52	503	3.13	3.48	7.565	3.37343	1.3567	24.52	492	3.26	3.37	7.51608	3.26234	1.06
2016021224	1	18	25.91	546	2.96	3.39	7.4567	3.47473	2.47	27.56	540	3.41	3.27	7.635	3.60969	0.868538	26.08	544	2.97	3.3	7.47463	3.48914	2.22
2016021225	1	19	25.45	529	3.32	3.28	7.59699	3.35001	2.29	27.56	540	3.41	3.27	7.635	3.60969	0.868538	25.7	530	3.21	3.35	7.5896	3.38621	2.87
2016021227	1	18	24.75	563	3.3	3.49	7.50955	3.2958	0.63	25.69	605	2.8	3.39	8.05	3.1913	1.77156	24.91	563	*	*	7.52249	3.31141	0.91
2016021228	1	18	23.81	502	3.46	3.44	7.47351	3.18592	0.36	25.78	497	3.15	3.45	7.91	3.25917	1.18694	23.88	499	3.49	3.34	7.43966	3.20982	0.09
2016021229	1	18	26.79	538	3.25	3.53	7.8395	3.41731	1.8	25.27	511	3.07	3.75	7.87	3.21093	0.762934	27	542	3.18	3.64	7.88288	3.42514	1.64
2016021302	1	19	26.39	573	3.47	3.28	8.04456	3.28048	0.46	26.46	567	3.4	3.37	8.03	3.29514	0.523431	26.46	579	3.41	3.4	8.07818	3.27549	0.36
2016021303	1	18	24.97	543	3.33	3.15	7.75644	3.21926	1.49	25.1	550	3.31	3.16	7.79	3.22208	1.44642	25.3	553	3.32	3.17	7.76876	3.25663	1.43
2016021304	1	17	24.6	572	3.12	3.41	7.98638	3.08025	0.3	24.57	581	3.06	3.46	7.995	3.07317	0.36961	24.59	576	3.05	3.49	7.96662	3.08663	0.36
2016021306	1	19	24.93	559	3.02	3.54	7.99151	3.11956	0.67	24.8	554	2.95	3.64	7.98	3.10777	0.84807	24.81	553	3.31	*	7.98854	3.1057	0.58
2016021307	1	18	23.46	581	2.87	3.77	8.02999	2.92155	1.3	23.47	587	2.83	3.7	8.06	2.91191	0.935256	23.51	592	2.87	3.71	8.07218	2.91247	0.89
2016021308	1	17	24.05	512	2.78	3.87	7.95018	3.02509	0.73	24.25	511	2.79	3.89	8.025	3.02181	0.471672	24.56	506	2.79	3.93	8.12609	3.02236	0.59
2016021309	1	19	25.9	523	3.27	3.32	8.39316	3.08585	0.77	26	525	3.22	3.34	8.395	3.09708	0.622589	26.14	364	3.46	3.2	8.40784	3.109	0.78
2016021310	1	18	24.9	535	3.23	3.48	7.74346	3.21562	0.92	25.05	536	3.27	3.43	7.75	3.23226	0.786745	25.24	541	3.29	3.45	7.69628	3.2795	1.16
2016021311	1	18	25.04	488	3.22	3.54	7.80547	3.208	0.43	25.2	485	3.2	3.56	7.785	3.23699	0.389819	25.35	489	3.19	3.59	7.80089	3.24963	0.36
2016021312	1	18	25.23	530	3.25	3.4	7.78563	3.24058	0.4	25.32	528	3.19	3.41	7.795	3.24824	0.38882	25.4	529	3.2	3.44	7.81176	3.25151	0.39
2016021313	1	18	28.39	522	3.55	3.31	8.16669	3.47632	1.18	28.35	530	3.51	3.34	8.16	3.47426	1.21674	28.34	524	3.52	3.35	8.15447	3.47539	1.06
2016021315	1	20	26.39	499	3.39	3.21	7.95516	3.31734	1.83	*	*	*	*	*	*	*	26.7	502	3.31	3.33	7.9207	3.37091	2.08
2016021316	1	18	25.23	499	3.02	3.8	7.79591	3.23631	0.72	25.3	506	3.15	3.63	7.77	3.25611	0.670871	25.24	507	3.2	3.65	7.81613	3.22922	0.12
2016021317	1	18	23.32	516	3.04	3.58	7.75359	3.00764	0.56	23.44	515	3.05	3.58	7.785	3.01092	0.723986	23.59	511	3.05	3.61	7.73405	3.05015	0.56
2016021318	1	18	27.02	577	3.31	3.9	7.54185	3.58268	2.83	26.93	574	3.43	3.73	7.6	3.54342	2.57314	*	*	*	*	*	*	*
2016021319	1	18	24.17	563	3.14	3.65	7.57161	3.19219	1	24.21	563	3.14	3.67	7.545	3.20875	1.008	24.34	568	3.12	3.72	7.52319	3.23533	1.57
2016021320	1	18	25.38	517	3.32	3.2	7.49077	3.38817	1.62	25.41	518	3.31	3.18	7.52	3.37899	1.31327	25.52	516	3.3	*	7.52586	3.39097	1.62
2016021321	1	18	23.82	542	3.06	3.53	7.75961	3.06974	0.98	23.92	542	3.1	3.46	7.745	3.08844	1.06918	23.9	540	*	*	7.73007	3.09182	0.87
2016021322	1	19	24.79	550	3.38	3.45	7.3906	3.35426	0.85	*	*	*	*	*	*	*	24.98	548	*	*	7.39828	3.37646	0.48
2016021323	1	19	23.7	517	3.26	3.56	7.33	3.23329	1.08	23.71	524	3.2	3.6	7.325	3.23686	0.566132	23.73	518	3.18	3.65	7.28933	3.25544	0.91
2016021324	1	18	26.46	569	2.93	3.27	8.11461	3.26078	1.18	26.5	569	2.87	3.31	8.12	3.26355	1.12633	26.57	568	2.79	4.54	8.1152	3.2741	1.02
2016021325	1	18	23.26	513	3.28	3.42	7.97934	2.91503	1.49	*	*	*	*	*	*	*	*	*	*	*	*	*	*
2016021326	1	18	25.98	506	3.24	3.18	7.4686	3.47856	1.94	*	*	*	*	*	*	*	*	*	*	*	*	*	*
2016021327	1	21	24.18	542	3.08	3.45	8.20969	2.9453	0.1	24.16	542	3.03	3.4	8.25	2.92848	0.297525	*	*	*	*	*	*	*
2016021404	1	19	26.51	487	2.98	3.36	7.7516	3.41994	2.66	26.47	482	3	3.39	7.775	3.4045	2.85043	26.5	492	2.94	3.44	7.71666	3.43413	3.06
2016021405	1	19	26.56	514	2.98	3.44	8.20085	3.23869	0.35	26.6	513	2.97	3.49	8.205	3.24193	0.451203	26.71	512	3.02	*	8.18903	3.26168	0.47
2016021406	1	19	24.56	497	3.01	3.36	8.00838	3.06679	0.52	24.68	495	3.04	3.3	8.045	3.06774	0.260733	24.66	495	2.95	4.46	8.03978	3.06725	0.46
2016021408	1	18	24.6	549	3.18	3.36	7.78939	3.15814	1.09	24.7	556	3.1	3.43	7.745	3.18915	1.06918	24.78	555	3.09	3.47	7.74681	3.19874	1.23
2016021409	1	18	24.9	557	3.21	3.79	7.66357	3.24914	1.37	24.93	549	3.23	3.8	7.64	3.26309	1.27233	25.06	561	3.29	3.7	7.66392	3.26987	1.14
2016021410	1	22	25.33	506	3.26	3.28	7.46746	3.39205	0.83	25.44	491	3.26	3.29	7.48	3.40107	0.723902	25.64	511	3.23	3.36	7.54386	3.39879	0.54
2016021412	1	18	25.32	552	3	3.46	7.92484	3.19502	0.64	25.48	537	3.1	3.39	7.9	3.22532	0.75715	25.7	546	3.09	3.39	7.92201	3.24413	0.62
2016021413	1	19	24.48	483	3.2	3.41	7.61616	3.21422	0.49	24.43	478	3.15	3.46	7.585	3.22083	0.175989	24.45	486	3.2	3.43	7.59717	3.21831	0.31
2016021414	1	18	22.92	569	2.92	3.48	7.35959	3.1143	0.52	22.97	565	2.92	3.54	7.36	3.12092	0.373832	22.96	567	2.9	*	7.34446	3.12616	0.61
2016021416	1	18	23.56	536	2.93	3.33	7.91668	2.976	0.77	23.59	540	2.96	3.25	7.9	2.98608	0.432634	23.5	533	2.9	3.39	7.90411	2.97314	0.34
2016021418	1	19	24.75	560	3.14	3.28	7.79104	3.17673	1.38	24.86	554	3.16	3.29	7.77	3.19949	1.78964	25.09	562	3.1	3.34	7.77038	3.22893	1.66
2016021420	1	18	22.9	489	2.99	3.64	7.64272	2.99632	0.97	22.79	494	2.95	3.66	7.64	2.98298	0.809565	22.81	497	2.9	3.72	7.71294	2.95737	0.64
2016021421	1	18	26.16	547	3.15	3.37	7.75885	3.37164	1.4	26.14	534	3.16	3.41	7.795	3.35343	1.83379	26.31	539	3.16	*	7.84001	3.35586	1.69
2016021422	1	19	24.31	543	2.91	3.51	7.85373	3.09534	1.08	24.24	541	2.92	3.5	7.845	3.08987	0.932369	*	*	*	*	*	*	*
2016021423	1	18	24.89	568	3.43	3.21	7.875	3.16063	0.69	24.87	572	3.44	3.23	7.835	3.17422	1.04475	24.96	560	*	*	7.87089	3.17118	0.96
2016021424	1	19	25.61	622	2.94	3.34	7.82535	3.2727	1.01	*	*	*	*	*	*	*	25.56	627	2.97	3.43	7.88512	3.24155	1.16
2016021425	1	18	26.26	539	3.24	3.5	7.82257	3.35695	2.48	26.24	531	3.23	3.53	7.825	3.35335	2.59295	26.3	536	3.17	3.6	7.84892	3.35078	2.47
2016021426	1	19	22.62	510	2.98	3.43	7.26519	3.11348	1.02	22.61	508	2.97	3.4	7.23	3.12725	1.29155	22.71	513	*	*	7.27344	3.12232	1.24
2016022101	0	18	23.02	524	3.16	3.48	7.30037	3.15326	0.91	23.16	519	3.14	3.53	7.29	3.17695	1.01623	*	*	*	*	*	*	*
2016022102	0	18	27.8	499	3.52	3.14	8.03964	3.45787	2.07	27.99	494	3.5	3.18	8.01	3.49438	2.00003	*	*	*	*	*	*	*
2016022103	0	18	24.21	538	3.1	3.43	8.0182	3.01938	1.18	*	*	*	*	*	*	*	24.35	531	3	3.74	8.08366	3.01225	0.83
2016022105	0	18	26.1	468	3.24	3.24	7.19743	3.62629	2.68	*	*	*	*	*	*	*	26.22	456	3.17	*	7.28396	3.59969	2.9
2016022106	0	19	25.75	508	3.02	3.15	7.71363	3.33825	0.47	25.69	516	2.95	3.2	7.655	3.35598	1.09447	*	*	*	*	*	*	*
2016022107	0	19	24.83	537	3.23	3.72	7.85664	3.16038	1.15	24.98	533	3.27	3.69	7.875	3.17206	1.46982	*	*	*	*	*	*	*
2016022108	0	18	24.33	529	3.13	3.36	7.94213	3.06341	1.32	24.3	521	3.16	3.36	7.955	3.05468	1.12018	*	*	*	*	*	*	*
2016022109	0	18	23.64	579	3.08	3.32	7.21145	3.27812	0.9	23.69	575	3.05	3.4	7.245	3.26984	0.707318	23.88	570	3.51	3.01	7.27037	3.28456	0.83
2016022111	0	18	25.34	537	3.17	3.16	7.59373	3.33697	0.27	25.47	528	3.2	3.14	7.625	3.34033	0.174147	25.66	529	3.19	3.16	7.66349	3.34834	0
2016022112	0	18	24.13	534	3.34	3.23	7.41007	3.25638	0.84	*	*	*	*	*	*	*	24.38	540	3.36	3.3	7.41828	3.28648	0.87
2016022113	0	18	24.64	494	3.14	3.74	7.84457	3.14102	0.53	24.58	496	3.18	3.69	7.835	3.1372	0.604797	24.65	504	3.16	3.71	7.82196	3.15139	0.61
2016022114	0	18	23.58	525	3.04	3.38	7.39307	3.18947	0.88	23.59	522	3.07	3.34	7.395	3.18999	0.925834	23.65	516	3.12	3.26	7.40173	3.1952	0.68
2016022115	0	18	24.37	533	3.12	3.2	7.61693	3.19945	1.92	24.5	522	3.14	3.22	7.6	3.22368	2.10471	*	*	*	*	*	*	*
2016022116	0	18	25.77	507	3.11	3.41	7.35047	3.5059	2.33	*	*	*	*	*	*	*	25.94	501	3.12	3.44	7.33462	3.53665	2.15
2016022117	0	18	22.33	578	2.57	3.73	7.82632	2.85319	0.47	22.2	572	2.61	3.63	7.865	2.82263	0.927633	22.21	575	2.51	3.76	7.86845	2.82267	0.62
2016022118	0	19	24.44	594	3.1	3.46	7.91318	3.08852	0.89	24.44	587	3.04	3.52	7.895	3.09563	0.920595	24.45	584	3.1	3.88	7.91555	3.08886	0.65
2016022120	0	18	24.72	508	2.95	3.86	7.51679	3.28864	1.92	24.73	507	2.95	3.86	7.52	3.28856	1.91067	*	*	*	*	*	*	*
2016022121	0	19	25.21	544	2.96	3.51	7.93682	3.17634	0.54	25.16	539	2.95	3.54	7.975	3.15486	0.583748	25.24	544	2.92	3.58	8.00092	3.15464	0.63
2016022122	0	19	24.44	560	3.37	3.11	7.38852	3.30783	1.41	24.45	540	3.35	3.15	7.39	3.30853	1.35989	24.58	545	3.35	3.16	7.38461	3.32855	1.47
2016022123	0	18	23.77	577	3.03	3.33	7.65401	3.10556	0.3	23.82	573	2.96	3.43	7.64	3.1178	0.809565	23.86	572	3.02	3.39	7.65316	3.11767	0.32
2016022124	0	18	24.47	544	3.02	3.46	7.89058	3.10117	0.62	24.58	544	3.03	3.5	7.88	3.11929	0.869733	24.68	550	3	3.51	7.88236	3.13104	0.7
2016022125	0	18	22.72	561	2.84	3.68	7.6124	2.9846	1.6	22.74	553	2.82	3.72	7.605	2.99014	1.34246	22.69	561	*	*	7.62681	2.97503	1.53
2016022126	0	17	25.85	567	3.44	3.55	7.60402	3.39952	1.38	25.86	591	3.58	3.46	7.655	3.37818	1.44025	25.81	570	3.58	3.49	7.61808	3.38799	1.49
2016022127	0	19	25.64	497	3.27	3.64	7.50987	3.41418	1.27	25.62	492	3.38	3.53	7.555	3.39113	1.24196	*	*	*	*	*	*	*
2016022129	0	18	26.04	512	3.51	3.17	7.91769	3.28884	1.54	26	513	3.45	3.2	7.92	3.28283	1.61473	26.08	513	3.46	3.19	7.93664	3.28602	1.35
2016013102	0	18	26.42	486	3.08	3.81	7.62505	3.46489	0.73	*	*	*	*	*	*	*	26.13	483	3.2	3.65	7.62214	3.42817	0.44
2016013104	0	17	24.72	505	3.32	3.14	7.71973	3.20219	1.01	24.67	512	3.29	3.18	7.695	3.20598	0.969077	24.67	512	3.35	3.11	7.71227	3.1988	0.78
2016013105	0	17	26.7	*	3.23	3.38	8.00297	3.33626	1.49	26.58	497	3.23	3.41	8.02	3.31421	1.46966	*	*	*	*	*	*	*
2016013106	0	18	25.41	560	3.15	3.76	7.66998	3.31292	0.62	*	*	*	*	*	*	*	25.37	558	3.12	*	7.67077	3.30736	0.56
2016013107	0	19	26.48	528	3.59	3.49	7.86288	3.36772	1.08	*	*	*	*	*	*	*	*	*	*	*	*	*	*
2016013108	0	18	29.15	558	3.19	3.28	8.52786	3.41821	1.48	29.17	563	3.17	3.31	8.57	3.40373	1.19505	*	*	*	*	*	*	*
2016013109	1	18	23.64	539	2.79	3.54	7.39622	3.19623	0.81	23.66	539	2.74	3.58	7.385	3.20379	0.556969	*	*	*	*	*	*	*
2016013110	1	19	25.02	561	3.4	3.33	7.53202	3.32182	1.7	25.08	564	3.38	3.34	7.545	3.32406	1.3639	*	*	*	*	*	*	*
2016013111	1	18	25.2	512	3.16	3.37	7.75131	3.25106	0.83	25.26	511	3.09	3.44	7.74	3.26357	0.676082	25.27	506	3.13	3.86	7.74048	3.26466	0.73
2016013112	1	18	26.32	461	3.73	3.07	7.87539	3.34206	1.84	26.29	468	3.68	3.1	7.875	3.33841	1.68773	*	*	*	*	*	*	*
2016013113	1	17	23.56	566	2.87	3.48	7.68753	3.0647	0.69	23.53	566	2.79	3.56	7.72	3.04793	0.226518	23.6	563	2.81	3.53	7.72137	3.05645	0.14
2016013114	1	19	24.55	566	2.81	3.43	7.9321	3.09502	0.47	24.68	572	2.81	3.45	7.905	3.12207	0.918267	*	*	*	*	*	*	*
2016013115	1	18	26.31	562	3.39	*	7.47564	3.51943	1.23	26.14	560	3.35	3.41	7.55	3.46225	0.828982	26.25	556	3.39	3.39	7.47224	3.513	1.18
2016013116	1	18	24.18	524	3.22	3.71	7.93021	3.0491	1.03	24.23	519	3.18	3.79	7.95	3.0478	0.961319	24.33	508	3.2	4.21	7.86332	3.09411	0.84
2016013118	1	18	26.84	510	3.38	3.33	7.8488	3.41963	0.91	26.84	504	3.33	3.44	7.86	3.41476	0.874165	26.96	499	3.36	3.4	7.86176	3.42926	1
2016013120	1	18	24.98	524	3.1	3.38	7.33379	3.40615	2.72	24.95	523	3.03	3.45	7.36	3.38995	2.49401	*	*	*	*	*	*	*
2016013121	1	18	23.55	532	3.02	3.64	7.27608	3.23663	1.37	23.52	529	2.78	3.92	7.29	3.22634	1.01623	*	*	*	*	*	*	*
2016112101	0	18	25.79	518	3.4	3.02	7.485	3.44556	0.93	25.89	518	3.42	3.04	7.51	3.4474	0.837837	26.04	513	3.43	3.08	7.46216	3.48961	1.11
2016112102	0	20	26.14	481	3.63	3.36	7.75089	3.37252	0.54	26.1	482	3.6	3.4	7.795	3.3483	0.72213	26.11	489	3.54	3.46	7.79231	3.35074	0.73
2016112103	0	19	27.67	556	2.91	3.52	8.1874	3.37959	1.46	24.26	345	3.08	-----	9.32	2.603	0.932664	28.06	549	2.87	3.6	8.15057	3.44271	1.4
2016112104	0	19	27.03	490	3.21	3.46	7.59844	3.55731	2.23	26.91	475	3.06	3.58	7.79	3.45443	1.22379	27.09	486	3.13	3.56	7.62228	3.55406	1.73
2016112106	0	19	26.63	535	3.27	3.37	8.11356	3.28216	0.7	26.48	526	3.25	3.37	8.135	3.25507	0.663025	26.6	526	3.24	3.42	8.1361	3.26938	0.73
2016112108	0	17	23.82	484	2.98	3.65	7.80138	3.05331	0.78	23.72	479	3.01	3.67	7.78	3.04884	0.780688	*	*	*	*	*	*	*
2016112109	0	18	23.74	577	3.01	3.65	7.97683	2.97612	1.3	23.81	570	3.06	3.56	8.02	2.96883	0.944609	*	*	*	*	*	*	*
2016112110	0	20	25.41	554	3.06	3.6	8.10457	3.13527	0.55	25.36	553	3.01	3.64	8.13	3.11931	0.102123	25.36	555	*	*	8.13466	3.11752	0.38
2016112112	0	18	25.98	543	3.32	3.35	7.96908	3.2601	1.53	25.97	531	3.37	3.33	7.98	3.25439	1.27226	*	*	*	*	*	*	*
2016112114	1	18	24.46	548	2.93	3.95	7.5775	3.22798	1.9	24.54	551	2.89	3.99	7.62	3.22047	1.86082	24.59	551	2.9	4.01	7.5964	3.23706	1.69
2016112115	1	17	24.59	604	3.44	3.56	7.75345	3.17149	0.41	24.67	592	3.44	3.57	7.795	3.16485	0.499918	24.9	598	3.55	3.49	7.77319	3.20332	0.51
2016112116	1	18	25.39	544	3.22	3.66	7.85601	3.23192	1.27	25.67	540	3.19	3.73	7.87	3.26175	0.980965	25.58	548	3.2	3.65	7.87681	3.24751	1.15
2016112117	1	18	25.16	548	3.37	3.48	7.76674	3.23945	1.35	25.22	546	3.27	3.54	7.77	3.24582	1.2301	25.35	533	3.51	3.32	7.7317	3.27871	1.21
2016112118	1	18	26.3	520	3.17	3.38	8.16287	3.2219	0.84	26.48	512	3.24	3.33	8.13	3.25707	0.714913	26.75	513	3.52	3.91	8.12066	3.29407	0.84
2016112119	1	18	24.85	535	3.15	3.42	7.87461	3.15571	0.99	24.94	533	3.19	3.36	7.97	3.12923	0.21253	25.12	525	3.22	3.38	7.9079	3.17657	0.44
2016112120	1	19	25.59	556	3.45	3.29	7.93624	3.22445	0.78	25.68	551	3.44	3.32	7.95	3.23019	0.747655	25.84	557	3.49	3.29	7.90845	3.26739	0.84
2016112121	1	18	26.59	519	3.19	3.57	8.19744	3.2437	0.77	26.56	517	3.17	3.6	8.17	3.25092	0.505645	26.55	517	3.41	3.42	8.1653	3.25156	0.51
2016112122	1	18	23.98	488	3.1	3.62	7.32628	3.27315	2.27	24	492	3.08	3.64	7.325	3.27645	2.45488	24.05	485	3.11	2.72	7.33313	3.27964	2.39
2016112123	1	18	26.03	490	3.24	3.56	7.88026	3.30319	0.5	26.18	492	3.24	3.57	7.84	3.33929	0.878632	26.34	484	3.22	3.6	7.84003	3.35968	0.54
2016112124	1	19	22.77	534	2.71	3.71	7.64961	2.97662	0.95	22.73	528	2.82	3.6	7.66	2.96736	1.0355	22.78	533	2.81	3.63	7.71084	2.95428	0.29
2016112125	1	20	25.44	523	3.36	3.49	7.80042	3.26136	2.01	25.51	522	3.36	3.51	7.835	3.2559	2.1455	25.61	524	3.31	3.83	7.7466	3.30597	2.38
2016112126	1	21	23.29	544	2.68	3.93	7.92174	2.94001	0.35	23.27	540	2.65	3.96	8	2.90875	0.632848	23.31	542	2.69	3.97	7.92283	2.94213	0.52
2016112127	1	19	23.85	495	3.19	3.75	8.04077	2.96613	0.49	23.79	488	3.12	3.78	8.055	2.95345	0.468165	23.96	488	3.15	3.77	8.06562	2.97063	0.35
2016112128	1	19	23.42	524	2.96	3.5	7.70743	3.03862	0.45	23.51	524	3	3.52	7.67	3.06519	0.344224	23.77	522	3.02	3.51	7.69411	3.08938	0.21
2016112129	1	18	24.13	519	3.12	3.34	7.82344	3.08432	1.35	24.09	516	3.09	3.34	7.795	3.09044	1.61135	24.16	516	*	*	7.81099	3.09308	1.42
2016112130	1	18	23.3	497	2.91	3.56	7.20168	3.23536	3.24	23.23	487	2.9	3.57	7.22	3.21745	2.98125	23.25	483	*	*	7.23659	3.21284	2.81
2016112201	0	18	26.94	564	3.46	3.44	7.71345	3.4926	0.96	27.01	563	3.41	3.49	7.68	3.51693	1.25911	27.15	592	3.33	3.48	7.7254	3.51438	0.72
2016112202	0	18	23.97	478	3.45	3.16	7.62963	3.1417	0.9	23.96	478	3.42	3.22	7.625	3.1423	0.754691	24.1	475	*	*	7.59864	3.17162	0.86
2016112204	0	18	24.53	470	3.25	3.3	7.62296	3.21791	1.02	24.45	466	3.29	3.26	7.61	3.21288	1.04915	24.6	462	3.28	3.28	7.60921	3.23292	1.03
2016112205	0	19	24.22	598	3.1	3.42	7.62941	3.17456	0.75	24.19	596	3.05	3.47	7.64	3.16623	0.578237	24.21	590	3.08	3.46	7.62322	3.17582	0.66
2016112206	0	18	25.62	502	3.23	3.28	7.98778	3.2074	0.71	25.56	500	3.22	3.3	8.01	3.19101	0.736495	25.66	497	3.2	2.99	7.97646	3.21697	0.71
2016112209	0	17	27.16	527	3.2	3.07	8.10553	3.3508	1.4	27.12	533	3.15	3.1	8.115	3.34196	1.58934	*	*	*	*	*	*	*
2016112210	0	19	24.27	546	3.16	3.58	7.72161	3.14313	1.95	24.17	550	3.2	3.54	7.74	3.12274	1.80355	24.2	550	3.33	4.05	7.71862	3.13528	1.85
2016112213	0	19	25.96	546	2.96	3.52	7.99336	3.2477	1.45	26.04	544	2.88	3.77	8.01	3.25094	1.47333	26.2	544	2.84	3.72	7.97817	3.28396	1.7
2016112214	0	19	25.3	536	3.37	3.42	7.85946	3.21905	1.18	25.24	535	3.37	3.43	7.88	3.20305	1.08723	25.31	536	3.36	3.23	7.87931	3.21221	1.39
2016112215	0	19	26.98	526	3.19	3.33	7.96698	3.38648	0.66	27.06	523	3.25	3.32	7.97	3.39523	0.637622	27.2	520	3.21	3.38	7.98072	3.40822	0.97
2016112216	0	18	25.86	503	3.21	3.48	8.10693	3.18986	1.22	26.07	502	3.2	3.51	8.1	3.21852	1.23484	26.23	497	3.15	3.55	8.05237	3.25743	1.41
2016112217	1	19	24.92	549	2.82	3.22	7.76377	3.20978	1.24	24.92	542	2.83	3.23	7.76	3.21134	1.23328	24.91	544	2.78	3.22	7.78852	3.1983	1.1
2016112218	1	19	26.32	538	3.25	3.3	7.67435	3.42961	0.64	26.33	536	3.25	3.29	7.695	3.4217	0.512996	26.44	532	3.29	3.25	7.6412	3.46019	0.52
2016112219	1	17	24.83	572	2.87	3.9	8.41982	2.949	0.98	24.98	565	2.84	3.94	8.415	2.96851	1.09641	25.28	562	2.87	4.47	8.42051	3.00219	0.83
2016112220	1	19	23.2	553	2.68	3.75	7.56388	3.06721	0.95	23.19	545	2.67	3.78	7.59	3.05534	1.17191	23.22	551	2.63	3.77	7.55486	3.07352	1.1
2016112221	1	18	26.44	566	3.01	3.39	7.86344	3.3624	1.29	26.44	567	3.04	3.35	7.875	3.35746	1.14306	26.52	566	3.04	3.38	7.84344	3.38117	1.34
2016112222	1	17	24.06	437	3.33	3.53	7.61358	3.16014	0.48	24.09	474	3.38	3.49	7.625	3.15934	0.290248	24.19	474	3.34	3.53	7.61695	3.17581	0.4
2016112223	1	18	25.78	588	3.11	3.64	7.66516	3.36327	1.3	25.83	600	3.25	3.48	7.68	3.36328	1.37363	*	*	*	*	*	*	*
2016112224	1	18	25.09	550	3.25	3.34	7.73578	3.24337	1.41	25.11	545	3.23	3.38	7.73	3.24838	1.58203	25.28	541	3.25	3.39	7.81531	3.23467	0.98
2016112225	1	18	26.54	529	3.52	3.24	7.8036	3.40099	1.65	26.54	517	3.54	3.26	7.79	3.40693	1.55775	26.67	518	3.53	3.27	7.79935	3.41952	1.46
2016112226	1	18	25.96	530	3.21	3.45	7.83555	3.31311	2.16	26.04	538	3.16	3.5	7.775	3.3492	2.62644	26.11	534	3.19	3.45	7.77304	3.35905	2.48
2016112227	1	19	26.4	538	3.41	3.39	7.79163	3.38825	0.86	26.19	523	3.39	3.34	7.97	3.28607	2.12662	26.24	537	3.44	3.28	7.82101	3.35506	0.58
2016112228	1	19	26.59	542	3.48	3.32	7.98196	3.33126	1.1	26.56	546	3.4	3.38	7.945	3.34298	1.44403	26.71	542	3.38	3.43	7.97156	3.35066	1.09
2016112229	1	19	26.54	516	2.99	3.69	7.92733	3.34791	2.29	26.57	514	3.11	3.49	7.93	3.35057	2.14815	26.61	514	3.1	3.52	7.96983	3.33884	2.17
2016112230	1	18	26.06	527	3.45	3.31	7.9831	3.2644	1.98	26.19	523	3.39	3.34	7.97	3.28607	2.12662	26.32	525	3.44	3.34	7.97848	3.29887	2.39
2016033101	0	18	23.75	539	2.89	4.07	7.6644	3.09874	1.65	23.69	537	2.6	4.33	7.65	3.09673	1.6153	*	*	*	*	*	*	*
2016033102	0	18	24.85	499	3.26	3.29	7.5783	3.2791	1.33	*	*	*	*	*	*	*	*	*	*	*	*	*	*
2016033103	0	18	25.01	589	3.5	3.62	7.96931	3.13829	0.08	25.18	523	3.6	3.66	7.97	3.15935	0	*	*	*	*	*	*	*
2016033104	0	18	26.04	573	2.99	3.43	8.10674	3.21214	2.16	25.93	574	2.93	3.49	8.11	3.19729	1.95099	*	*	*	*	*	*	*
2016033105	0	18	26.57	558	3.11	3.23	7.71217	3.4452	1.51	26.5	562	3.02	3.36	7.725	3.43042	1.41426	*	*	*	*	*	*	*
2016033106	0	18	23.03	600	2.48	3.82	8.1268	2.83383	2.26	23	605	2.61	3.68	8.115	2.83426	1.99992	23.07	607	2.53	3.81	8.13056	2.83744	1.82
2016033107	0	18	24.26	547	3.14	3.44	7.83833	3.09505	0.64	24.12	542	3.13	3.48	7.85	3.07261	0.985971	24.09	535	3.58	3.05	7.84759	3.06973	0.74
2016033108	0	18	26.68	629	2.9	3.65	7.95076	3.35566	1.38	26.75	627	2.96	3.62	8.03	3.33126	0.83754	26.95	615	2.97	3.68	7.94837	3.39063	1.2
2016033109	0	19	24.96	550	3.34	3.72	7.79734	3.20109	1.02	27.17	537	3.14	3.33	8.025	3.38567	0.471672	*	*	*	*	*	*	*
2016033111	0	19	24.01	578	3.16	3.29	7.71301	3.11292	1.05	23.87	572	3.15	3.3	7.515	3.17631	1.25522	23.95	573	3.1	3.51	7.5223	3.18387	0.78
2016033112	0	18	26.38	538	3.5	3.34	8.07395	3.2673	1.22	26.37	528	3.49	3.35	8.05	3.27578	1.146	26.4	532	3.53	3.31	8.06086	3.27508	1.36
2016033113	0	18	26.46	546	3.25	3.45	7.93765	3.33348	0.43	26.36	566	3.31	3.31	7.905	3.3346	0.810215	*	*	*	*	*	*	*
2016033114	0	18	27.23	489	3.55	3.38	7.97695	3.41358	1.34	27.3	487	3.58	3.38	7.955	3.4318	1.22691	27.33	479	3.53	3.44	7.94927	3.43805	1.5
2016033115	0	19	25.4	594	3.33	3.56	8.10824	3.13262	0.33	24.94	547	3.35	3.73	7.815	3.1913	1.05011	*	*	*	*	*	*	*
2016033116	0	18	25.26	541	3.24	3.64	8.15761	3.0965	1.12	25.34	542	3.04	3.92	8.14	3.11302	0.815055	25.4	537	3.04	3.87	8.09578	3.13744	1.05
2016033117	0	18	26.46	565	3.56	3.45	8.07118	3.27833	1.56	26.52	563	3.49	3.51	8.11	3.27004	1.43721	*	*	*	*	*	*	*
2016033118	0	18	24.68	567	3.28	3.52	7.9341	3.11062	1.94	24.63	572	3.41	3.37	7.955	3.09617	1.22691	24.74	559	3.39	3.35	7.96539	3.10594	1.56
2016033119	0	18	27.13	592	3.31	3.4	8.13141	3.33644	1.54	27.22	590	3.33	3.39	8.145	3.34193	1.4758	27.4	591	*	*	8.11569	3.37618	1.52
2016033122	0	18	23.82	580	2.58	3.5	7.92852	3.00435	2.34	23.91	577	2.56	3.51	7.965	3.00188	2.28922	24.17	574	2.6	4.8	7.94003	3.04407	2.4
2016033123	0	18	24.13	550	3.03	3.54	7.8122	3.08876	1.78	24.04	551	3.06	3.51	7.845	3.06437	1.70067	24.1	547	*	*	7.83745	3.07498	1.47
2016033124	0	17	25.55	588	3.41	3.42	7.71678	3.31097	1.83	24.11	550	3.02	3.57	7.835	3.07722	1.59493	25.49	578	3.41	3.47	7.71741	3.30292	1.49
2016033125	0	19	27.08	565	3.45	3.6	8.26659	3.27584	0.7	25.45	585	3.43	3.45	7.745	3.28599	2.30844	27.2	563	3.5	3.62	8.27759	3.28598	0.61
2016033126	1	18	25.98	458	3.2	3.3	7.27213	3.57254	2.89	26.07	459	3.06	3.48	7.26	3.59091	2.94845	26.23	464	3.1	3.43	7.22844	3.62872	3.04
2016033127	1	18	26.34	552	3.28	3.53	7.77065	3.38968	2.18	26.45	548	3.26	3.62	7.785	3.39756	2.39638	26.63	553	3.31	3.57	7.77	3.42729	2.42
2016033128	1	18	25.55	526	3.07	3.27	7.7112	3.31336	1.49	25.62	533	3.06	3.3	7.675	3.33811	1.43276	25.73	531	3.03	3.34	7.69797	3.34244	1.74
2016033130	1	18	25.68	504	3.17	3.33	7.74806	3.31438	1.9	25.66	508	3.14	3.35	7.725	3.32168	1.75393	25.72	506	3.23	3.35	7.6865	3.34613	1.97
2016033131	1	18	22.79	550	2.98	3.9	7.48518	3.04468	1.03	22.73	549	3.05	3.72	7.48	3.03877	0.965251	22.78	548	3.07	*	7.48009	3.04542	0.97
2016033132	1	17	26.01	473	3.23	3.3	7.56686	3.43736	2.23	26.09	467	3.24	3.32	7.585	3.43968	2.17181	26.21	475	3.24	3.31	7.5794	3.45806	2.17
2016033133	1	18	22.94	547	2.97	3.73	7.57458	3.02855	0.74	22.96	545	2.92	3.71	7.545	3.04307	0.889384	23.11	548	2.95	3.75	7.55681	3.05817	0.77
2016033134	1	18	25.1	542	3.41	3.11	7.75396	3.23706	0.83	25.26	537	3.39	3.13	7.735	3.26568	0.959079	25.4	541	3.35	3.14	7.71525	3.29218	0.99
2016033135	1	18	24.89	512	3.26	3.44	7.494	3.32132	1.85	24.94	505	3.28	3.44	7.505	3.32312	1.61837	25.02	500	*	*	7.52715	3.32397	2
2016033136	1	19	25.9	531	3.02	3.68	7.67599	3.37416	2.17	25.81	532	3.01	3.72	7.685	3.35849	1.77225	25.83	531	3.01	3.75	7.65088	3.37608	1.99
2016033137	1	18	25.86	566	3.06	3.29	7.94011	3.25688	1.56	25.84	558	3.1	3.3	7.92	3.26263	1.50701	25.91	560	3.03	3.33	7.94546	3.26098	1.48
2016033138	1	19	26.28	473	2.75	3.53	7.83997	3.35205	1.4	26.35	469	2.79	3.52	7.825	3.36741	1.04742	26.51	467	2.78	3.53	7.81976	3.39013	1.31
2016033139	1	17	27.13	544	3.11	3.33	8.00903	3.38743	0.1	*	*	*	*	*	*	*	27.37	536	3.11	3.35	8.04533	3.40197	0.18
2016033141	1	18	26.48	555	3.09	3.12	7.76203	3.41148	1.27	26.42	556	3.13	3.1	7.78	3.39589	1.33853	26.53	561	3.08	3.16	7.7299	3.43213	0.77
2016033142	1	18	25.37	565	3.15	3.6	7.87265	3.22255	0.93	25.32	558	3.11	3.68	7.905	3.20304	0.594133	*	*	*	*	*	*	*
2016033143	1	19	24.6	491	3.33	3.34	7.92088	3.10571	2.11	24.6	486	3.39	3.44	7.93	3.10214	2.04061	24.72	487	*	*	7.87192	3.14028	2.31
2016033144	1	18	25.6	509	3.36	3.09	7.76106	3.29852	1.22	25.67	509	3.39	3.09	7.72	3.32513	1.35943	25.75	504	3.41	*	7.72897	3.33162	1.19
2016033145	1	19	24.81	508	3.29	3.4	8.13358	3.05032	0.26	24.66	510	3.28	3.44	8.12	3.03695	0.307128	24.63	509	3.18	3.56	8.10909	3.03733	0.1
2016033146	1	18	23.68	590	2.61	3.84	8.196	2.88921	0.49	23.67	584	2.58	3.82	8.155	2.90251	0.152247	23.7	581	2.57	*	8.15622	2.90576	0.29
2016033147	1	18	26.38	518	3.44	3.21	7.77591	3.39253	1.08	26.34	512	3.46	3.27	7.77	3.38996	1.34198	*	*	*	*	*	*	*
2016033148	1	18	25.32	498	3.21	3.27	7.73743	3.27241	1.01	25.29	503	3.22	3.3	7.745	3.26533	1.29436	25.2	504	3.16	*	7.75343	3.25018	1.01
2016033149	1	18	25.04	518	2.93	3.39	7.54027	3.32084	2.13	25.07	521	2.85	3.44	7.555	3.31833	2.18911	25.14	525	2.85	3.45	7.57866	3.31721	2.39
2016033150	1	19	24.1	482	3.1	3.45	7.29687	3.30279	1.15	24.09	483	3.09	3.48	7.285	3.30679	1.08124	24.13	492	3.02	3.43	7.27824	3.31536	0.85
2016033151	1	18	25.45	528	3.52	3.23	7.78375	3.26963	0.96	25.59	533	3.52	3.25	7.785	3.28709	1.05822	25.71	521	3.57	*	7.7749	3.30679	1.03
2016033152	1	18	25.31	570	3.36	3.17	7.64063	3.31255	1.53	25.37	571	3.39	3.17	7.67	3.30769	1.72175	25.5	569	3.36	3.19	7.65104	3.33288	1.8
2016063101	0	18	25.21	572	3.14	3.42	7.75062	3.25264	0.94	25.2	578	3.07	3.46	7.785	3.23699	0.723986	*	*	*	*	*	*	*
2016063102	0	18	26.89	594	3.43	3.16	7.89821	3.40457	2.22	*	*	*	*	*	*	*	26.99	591	3.42	3.16	7.90133	3.41588	2.3
2016063103	0	19	26.08	559	*	*	7.74999	3.36516	1.07	26.07	569	3.08	3.43	7.805	3.34017	1.0528	*	*	*	*	*	*	*
2016063104	0	19	24.78	585	2.78	3.65	8.23903	3.00763	1.36	24.85	582	2.76	3.66	8.255	3.0103	1.13934	24.93	603	2.74	4.1	8.18969	3.04407	1.26
2016063105	0	19	24.29	601	2.97	3.91	8.13102	2.98732	0.63	*	*	*	*	*	*	*	*	*	*	*	*	*	*
2016063106	0	18	23.12	585	2.69	3.8	7.77298	2.97441	0.24	23.13	584	2.62	3.85	7.775	2.97492	0.167493	23.26	586	2.69	3.82	7.74795	3.00208	0.15
2016063107	0	18	26.42	545	3.24	3.2	7.62937	3.46293	2.41	26.48	547	3.12	3.26	7.64	3.46597	2.43033	26.56	546	3.13	*	7.61776	3.48659	2.33
2016063108	0	18	25.85	618	3.16	3.55	7.96093	3.24711	0.96	25.82	610	3.13	3.57	7.96	3.24372	1.38528	*	*	*	*	*	*	*
2016063110	0	18	26.73	524	3.17	3.47	7.9817	3.34891	1.35	26.76	528	3.1	3.55	7.93	3.37453	1.71812	26.87	530	3.17	3.51	7.92368	3.3911	1.66
2016063111	0	19	24.74	593	3.16	3.39	7.68933	3.21744	0.73	*	*	*	*	*	*	*	*	*	*	*	*	*	*
2016063112	0	18	24.8	591	*	*	7.94876	3.11998	1.33	24.76	601	3.26	3.42	7.96	3.11055	0.958905	24.77	583	3.35	3.39	7.96233	3.1109	0.7
2016063113	0	19	26.79	544	3.63	3.28	8.02414	3.33867	1.25	26.91	540	3.58	3.36	8.065	3.33664	0.88219	*	*	*	*	*	*	*
2016063114	0	19	24.15	594	3.35	3.69	7.54723	3.19985	1.44	24.01	591	3.34	3.73	7.535	3.18646	0.653918	*	*	*	*	*	*	*
2016063115	0	19	25.18	505	3.22	3.63	7.68094	3.27824	0.12	*	*	*	*	*	*	*	*	*	*	*	*	*	*
2016063116	1	19	24.51	494	3.41	3.49	7.67023	3.19547	0.81	24.49	503	3.4	3.51	7.645	3.2034	1.09734	24.52	506	3.33	3.54	7.6372	3.2106	1.22
2016063117	1	18	24.34	517	2.9	3.62	8.18783	2.9727	0.22	24.4	516	2.91	3.64	8.225	2.96657	0.5488	24.61	514	2.89	3.64	8.17789	3.00933	0.17
2016063118	1	18	25.25	527	3.25	3.45	7.52906	3.35367	1.25	25.32	537	3.24	3.51	7.585	3.33817	1.23215	*	*	*	*	*	*	*
2016063119	1	17	24.23	522	*	*	7.4586	3.2486	2.34	24.25	529	3.17	3.66	7.465	3.24849	2.485	*	*	*	*	*	*	*
2016063121	1	19	24.43	571	*	*	7.86179	3.10744	0.39	24.57	586	3.38	3.49	7.85	3.12994	0.438163	24.7	575	3.39	3.59	7.83404	3.15291	0.81
2016063122	1	19	23.68	580	*	*	7.7419	3.05868	1.39	*	*	*	*	*	*	*	*	*	*	*	*	*	*
2016063123	1	18	24.85	495	3.48	3.51	7.76082	3.20198	1.14	24.86	493	3.47	3.54	7.775	3.19743	1.61965	25.08	496	3.46	*	7.71402	3.25122	1.8
2016063124	1	*	25.39	523	3.64	3.22	7.47432	3.39696	1.37	25.48	502	3.67	3.27	7.425	3.43165	1.04085	*	*	*	*	*	*	*
2016063125	1	18	24.46	505	*	*	7.8714	3.10745	1.19	24.44	508	2.96	3.42	7.88	3.10152	0.978477	24.58	505	2.96	*	7.86417	3.12557	1.23
2016063126	1	18	24.83	557	3.28	3.28	7.70002	3.22467	0.83	*	*	*	*	*	*	*	25.01	554	3.33	3.37	7.69689	3.24937	0.43
2016063127	1	19	25	523	3.51	3.43	7.53339	3.31856	1.6	25.11	528	3.49	3.46	7.555	3.32363	1.59701	*	*	*	*	*	*	*
2016063128	1	19	25.17	537	3.1	3.56	7.75786	3.24445	1	*	*	*	*	*	*	*	*	*	*	*	*	*	*
2016063129	1	18	25.93	497	*	*	7.857	3.30024	1.29	*	*	*	*	*	*	*	25.96	495	3.22	3.76	7.85679	3.30415	1.21
2016063130	1	19	25.88	586	3.17	3.2	7.54146	3.4317	1.49	25.92	589	3.08	3.33	7.55	3.43311	1.65839	26	591	3.07	3.37	7.5291	3.45327	1.58
2016063131	1	18	24.33	566	*	*	7.72312	3.15028	0.08	24.38	584	2.95	3.56	7.745	3.14784	0.281323	*	*	*	*	*	*	*
2016014101	0	19	25.99	589	3.21	3.43	8.17274	3.18009	1.23	26.05	580	3.15	3.56	8.24	3.16141	0.79539	26.2	583	3.23	3.51	8.3779	3.12727	0.27
2016014102	0	18	24.48	562	2.91	3.43	8.02012	3.05232	0.76	24.48	559	2.9	3.4	8.01	3.05618	0.736495	*	*	*	*	*	*	*
2016014104	0	18	25.88	435	3.3	3.49	8.10722	3.19222	0.95	25.86	430	3.3	3.53	8.165	3.16718	1.06329	*	*	*	*	*	*	*
2016014105	0	19	24.43	557	3.49	3.37	8.0589	3.03143	1.63	24.48	549	3.04	3.46	8.09	3.02596	1.54756	*	*	*	*	*	*	*
2016014106	0	18	24.94	525	3.01	3.34	7.90904	3.15335	1.45	25.05	521	3	3.34	7.88	3.17893	1.52236	*	*	*	*	*	*	*
2016014107	0	18	23.07	547	2.47	3.92	8.15125	2.83024	0.22	*	*	*	*	*	*	*	*	*	*	*	*	*	*
2016014108	0	18	23.97	533	2.95	3.16	7.68088	3.12074	0.91	23.98	516	2.96	3.12	7.705	3.11226	0.852827	23.97	525	2.93	3.19	7.68922	3.11735	0.66
2016014109	0	18	25.61	524	3.7	3.51	7.83845	3.26723	0.72	*	*	*	*	*	*	*	*	*	*	*	*	*	*
2016014110	0	*	23.72	573	3.22	3.42	7.5882	3.1259	0.74	*	*	*	*	*	*	*	25.91	522	3.99	3.35	7.82743	3.31016	0.64
2016014112	0	18	25.27	584	3.15	3.51	7.75511	3.2585	1.88	25.31	582	3.09	3.58	7.735	3.27214	1.86236	*	*	*	*	*	*	*
2016014113	0	20	23.55	502	3.04	3.26	7.49002	3.14418	0.1	23.55	501	3.02	3.28	7.51	3.13582	0.119681	23.62	500	3.04	3.29	7.49584	3.15108	0.09
2016014114	0	19	24.33	507	3.55	3.54	7.5869	3.20684	0.27	24.39	504	3.53	3.58	7.565	3.22406	0.530779	*	*	*	*	*	*	*
2016014115	1	18	23.5	559	3.13	3.46	7.51934	3.12527	1.39	*	*	*	*	*	*	*	23.77	558	3.14	3.52	7.50769	3.16609	1.7
2016014116	1	19	25.88	505	3.23	3.16	7.76235	3.33404	0.4	25.81	510	3.19	3.17	7.77	3.32175	0.111805	25.86	505	3.19	3.21	7.77652	3.3254	0.14
2016014117	1	19	23.57	488	2.66	3.85	7.53302	3.12889	1.14	*	*	*	*	*	*	*	*	*	*	*	*	*	*
2016014118	1	18	24.35	502	3.09	3.53	7.80123	3.1213	0.67	24.45	504	3.1	3.53	7.745	3.15688	1.18176	*	*	*	*	*	*	*
2016014119	1	19	24.24	502	3.03	3.47	7.69328	3.1508	1.9	*	*	*	*	*	*	*	*	*	*	*	*	*	*
2016014121	1	18	24.85	531	3.27	3.31	7.54708	3.29267	1.01	*	*	*	*	*	*	*	*	*	*	*	*	*	*
2016014123	1	18	24.68	583	3.17	3.55	7.82251	3.155	0.23	*	*	*	*	*	*	*	24.72	572	*	*	7.81613	3.16269	0.1
2016014125	1	18	24.29	573	3.27	3.28	7.63582	3.18106	0.28	*	*	*	*	*	*	*	*	*	*	*	*	*	*
2016014126	1	18	26.45	563	3.09	3.59	7.58098	3.48899	1.38	26.67	551	3.07	3.63	7.59	3.51383	1.17191	*	*	*	*	*	*	*
2016014128	1	19	24.65	520	3.47	3.27	7.46115	3.30378	0.35	*	*	*	*	*	*	*	*	*	*	*	*	*	*
2016014131	1	18	24.41	543	3.31	3.39	7.66001	3.18668	2.3	24.62	543	3.24	3.49	7.655	3.2162	2.70951	*	*	*	*	*	*	*
2016052101	0	18	24.66	461	3.28	3.35	7.65491	3.22146	0.34	*	*	*	*	*	*	*	*	*	*	*	*	*	*
2016052102	0	18	26.83	565	3.5	3.07	8.00008	3.35372	0.7	24.94	503	3.37	3.45	*	*	*	*	*	*	*	*	*	*
2016052103	0	18	24.72	526	3	3.41	7.96755	3.10258	0.35	25.78	507	3.37	3.43	*	*	*	24.93	521	2.89	3.5	7.94679	3.13712	0
2016052104	0	18	25.61	629	3.04	3.72	7.76688	3.29734	1.68	24.93	627	2.97	3.34	*	*	*	25.8	628	3.16	3.59	7.76934	3.32074	1.32
2016052105	0	19	26.96	573	3.75	3.41	8.32166	3.23974	0.71	24.46	526	3.17	3.36	*	*	*	*	*	*	*	*	*	*
2016052106	0	19	27.37	591	3.25	3.49	8.19287	3.34071	0.33	25.42	610	3.27	3.5	*	*	*	27.63	588	3.18	3.57	8.19784	3.3704	0.31
2016052107	0	18	25.02	512	3.11	3.32	7.85318	3.18597	1.54	25.34	520	3.21	3.58	*	*	*	25.23	516	3.19	3.84	7.84251	3.21708	1.86
2016052108	0	18	24.87	542	3.31	3.77	7.61968	3.26391	1.09	24.51	482	3.13	3.79	*	*	*	*	*	*	*	*	*	*
2016052110	0	19	26.5	621	2.96	3.32	8.15766	3.24848	1.14	24.8	581	3.01	3.62	*	*	*	*	*	*	*	*	*	*
2016052111	0	*	26.57	567	3.24	3.43	8.14247	3.26314	0.98	*	*	*	*	*	*	*	26.6	561	3.32	3.21	8.17133	3.25528	1.09
2016052112	0	21	25.07	537	3.22	3.07	8.24399	3.041	0.43	23.9	538	2.78	3.68	*	*	*	25.17	534	3.33	3.18	8.22289	3.06097	0.41
2016052113	0	18	25.17	536	3.22	3.44	8.01422	3.14067	0.64	*	*	*	*	*	*	*	*	*	*	*	*	*	*
2016052114	1	18	26.29	529	3.31	3.4	7.52591	3.49327	2.84	24.73	551	3.33	3.74	*	*	*	26.49	525	3.23	3.44	7.5589	3.50448	2.34
2016052115	1	17	26.65	506	3.12	3.54	7.84497	3.39708	1.8	26.47	604	3.43	3.59	*	*	*	26.8	503	3.07	3.61	7.88833	3.39742	2.08
2016052116	1	18	24.68	563	2.5	3.65	7.49814	3.29148	2.8	26.54	558	2.89	3.65	*	*	*	24.69	560	2.61	3.59	7.44678	3.31553	2.64
2016052117	1	18	25.06	530	3.34	3.49	7.83375	3.19898	1.72	24.07	569	3.33	3.6	*	*	*	25.27	529	3.39	3.48	7.85008	3.21908	1.7
2016052118	1	19	24.87	505	3.43	3.64	7.57963	3.28116	0.71	*	*	*	*	*	*	*	25.03	513	*	*	7.57098	3.30604	0.58
2016052119	1	17	23.98	536	3.18	3.56	7.63044	3.14267	0.87	24.67	522	3.23	3.2	*	*	*	24.01	530	2.99	3.74	7.6573	3.13557	0.88
2016052123	1	18	24.84	556	3.36	3.33	7.80336	3.18325	0.87	25.58	644	2.95	3.57	*	*	*	24.97	557	3.33	*	7.81771	3.19403	0.81
2016052125	1	18	27.29	533	3.37	3.5	8.15969	3.34449	1.16	*	*	*	*	*	*	*	*	*	*	*	*	*	*
2016052126	1	18	24.54	568	3.22	3.7	7.69939	3.18727	1.89	25.88	511	3.45	3.67	*	*	*	24.49	565	3.13	3.79	7.70658	3.1778	1.92
2016052127	1	19	25.96	530	3.28	3.36	7.6974	3.37257	2.78	26.08	556	2.79	3.66	*	*	*	25.96	523	3.27	3.39	7.70688	3.36842	2.59
2016052128	1	18	25.6	509	2.86	3.47	7.82115	3.27317	1.16	27.21	560	3.34	3.41	*	*	*	25.66	504	2.84	3.5	7.83765	3.27394	1.22
2016052129	1	19	25.46	511	3.15	3.57	7.52724	3.38238	1.79	25.23	561	2.85	3.75	*	*	*	25.53	513	3.15	3.62	7.4964	3.40563	1.81
2016052130	1	19	23.32	549	2.78	3.49	7.52954	3.09714	2.56	25.59	529	3.27	3.23	*	*	*	23.13	544	2.68	3.53	7.49468	3.08619	2.62
2016051101	0	20	24.52	557	2.75	3.39	7.65432	3.20342	1.47	26.42	566	3.57	3.53	*	*	*	24.73	555	2.75	3.46	7.60081	3.2536	1.45
2016051103	0	18	24.84	526	3.23	3.65	7.60949	3.26434	1.5	23.46	582	2.66	3.51	*	*	*	25	535	3.27	*	7.57965	3.2983	2.03
2016051105	0	18	26.16	517	3.46	3.19	7.68343	3.40473	2.27	24.36	512	3.33	3.33	*	*	*	26.44	510	3.47	3.1	7.69881	3.4343	1.73
2016051106	0	19	25.79	573	3.42	3.51	8.34182	3.09165	0.44	*	*	*	*	*	*	*	*	*	*	*	*	*	*
2016051108	0	18	24.86	548	3.35	3.44	7.96496	3.12117	0.57	*	*	*	*	*	*	*	*	*	*	*	*	*	*
2016051109	0	18	26.02	518	3.08	3.41	7.82333	3.32595	1.3	24.93	559	3	3.37	*	*	*	26.01	519	3.04	*	7.80949	3.33056	1.52
2016051110	0	18	28.01	512	3.48	3.3	7.73661	3.62045	2.14	*	*	*	*	*	*	*	*	*	*	*	*	*	*
2016051111	0	18	25.03	529	3.32	3.42	7.51216	3.33193	1.8	23.94	521	3.09	3.65	*	*	*	*	*	*	*	*	*	*
2016051115	0	17	24.59	589	3.04	3.52	8.24652	2.98186	1.19	26.22	542	3.56	3.58	*	*	*	24.81	586	3.12	3.42	8.23113	3.01417	1.4
2016051113	0	19	24.11	553	3.04	3.34	7.49855	3.21529	0.48	*	*	*	*	*	*	*	24.35	550	3.05	4.15	7.57529	3.2144	0.64
2016051114	0	19	24.78	567	3.48	3.34	7.68297	3.22532	0.54	*	*	*	*	*	*	*	*	*	*	*	*	*	*
2016051116	0	18	26.22	510	3.27	3.49	7.58583	3.45644	2.36	23.13	522	3.33	3.6	*	*	*	*	*	*	*	*	*	*
2016051117	0	*	26.58	493	3.62	3.47	7.74488	3.43195	0.71	*	*	*	*	*	*	*	26.68	486	3.69	3.44	7.73871	3.44761	0.73
2016051118	1	18	25.86	518	2.98	3.58	7.93642	3.25839	0.88	*	*	*	*	*	*	*	26.17	529	*	*	7.92141	3.30371	0.82
2016051119	1	18	23.34	498	2.86	3.62	7.69644	3.03257	0.79	24.78	552	3.57	3.58	*	*	*	23.52	494	*	*	7.61449	3.08885	0.53
2016051120	1	19	22.19	487	2.51	3.8	7.56868	2.93182	1.22	24.97	506	2.84	3.48	*	*	*	*	*	*	*	*	*	*
2016051121	1	19	25.84	562	2.9	3.32	7.95495	3.24829	1.52	26.06	499	3.58	2.92	*	*	*	26.17	562	2.9	3.35	7.87611	3.32271	1.8
2016051122	1	18	25.08	585	3.47	3.59	8.01985	3.12724	1.08	25.3	565	3.21	3.81	*	*	*	25.28	582	*	*	8.01015	3.156	1
2016051123	1	18	26.07	607	3.24	3.61	7.99598	3.26039	1.03	25.27	566	3.47	3.29	*	*	*	*	*	*	*	*	*	*
2016051125	1	18	23.36	591	2.66	3.52	7.74954	3.01437	1.82	*	*	*	*	*	*	*	23.56	583	2.63	3.57	7.73418	3.04622	1.75
2016051126	1	18	26.25	492	3.27	3.62	7.88531	3.32897	1.81	25.92	529	3.42	3.38	*	*	*	26.35	490	3.19	3.7	7.85563	3.35428	1.72
2016051128	1	18	24.22	521	3.18	3.54	7.71674	3.13863	1.26	26.43	515	2.74	3.7	*	*	*	24.38	518	3.17	*	7.716	3.15967	0.91
2016051129	1	18	22.59	610	2.6	3.84	7.24117	3.11966	3.11	*	*	*	*	*	*	*	22.63	603	2.6	4.69	7.25468	3.11937	2.99
2016051130	1	18	25.8	523	3.53	3.39	7.82978	3.29511	0.97	22.39	559	2.44	3.6	*	*	*	26.05	553	3.42	3.44	7.83528	3.32471	0.98
2016051203	0	18	24.94	491	3.23	3.48	7.75626	3.21547	0.55	25.09	491	3.23	3.49	7.72	3.25	0.792872	*	*	*	*	*	*	*
2016051204	0	21	26.12	519	3.33	3.54	8.14882	3.20537	1.15	*	*	*	*	*	*	*	*	*	*	*	*	*	*
2016051205	0	19	25.16	489	3.44	3.59	7.60717	3.30741	2.63	26.14	552	3.37	3.4	*	*	*	25.1	487	3.36	3.75	7.56644	3.31728	2.83
2016051206	0	20	26.99	519	3.21	3.57	8.43857	3.19841	0.89	26.04	567	3.15	3.27	*	*	*	*	*	*	*	*	*	*
2016051207	0	18	26.36	578	3.63	3.46	7.77049	3.39232	1.42	26.56	522	2.83	3.65	*	*	*	26.57	574	3.6	3.54	7.75852	3.42462	1.28
2016051208	0	18	25.28	532	3.11	3.51	8.11381	3.11568	1.53	*	*	*	*	*	*	*	25.44	527	3.09	3.58	8.07026	3.15231	1.82
2016051209	0	19	24.98	556	3.28	3.3	7.56494	3.30208	1.06	24.67	579	3.05	3.58	*	*	*	25.07	554	3.3	3.37	7.55959	3.31632	0.92
2016051210	0	19	24.08	595	3.01	3.67	7.95631	3.02653	0.38	25.22	555	3.26	3.5	*	*	*	24.09	596	3.09	3.62	7.91719	3.04275	0.46
2016051212	0	18	24.61	536	3.31	3.23	7.57974	3.24681	1.81	22.98	558	2.76	3.96	*	*	*	*	*	*	*	*	*	*
2016051213	0	18	25.97	528	3.77	3.28	7.70172	3.37198	2.44	24.22	520	2.9	*	*	*	*	*	*	*	*	*	*	*
2016051214	0	19	26.18	545	3.05	3.52	7.96088	3.28858	0.83	26.25	495	2.94	3.22	*	*	*	26.17	531	3.03	2.9	7.8767	3.32246	0.61
2016051217	0	18	25.72	557	3.17	3.73	7.84744	3.2775	2.36	25.48	487	3.01	3.17	*	*	*	25.84	554	3.19	3.78	7.80436	3.31097	2.63
2016051218	1	19	26.26	518	3.29	3.54	7.89521	3.32607	0.67	25.6	475	2.95	3.54	*	*	*	26.31	514	3.38	3.46	7.91664	3.32338	0.75
2016051219	1	19	25.3	519	3.28	3.34	7.99423	3.16478	109	26.26	573	3.22	3.48	*	*	*	25.48	514	3.27	3.38	7.97689	3.19423	1.33
2016051220	1	19	25.18	504	3.37	3.14	7.63945	3.29605	1.41	26.22	566	3.12	3.48	*	*	*	25.31	500	3.31	*	7.74445	3.26815	0.98
2016051221	1	18	24.45	529	3.09	3.36	7.67139	3.18717	1.35	24.95	425	3.19	3.92	*	*	*	24.61	527	3.11	3.38	7.66232	3.21182	1.21
2016051222	1	19	23.05	524	3.24	3.61	7.5015	3.07272	0.85	24.92	563	2.9	3.56	*	*	*	23.05	512	3.28	3.64	7.48762	3.07841	0.33
2016051224	1	19	25.73	593	3.42	3.5	7.4766	3.4414	2.66	26.09	683	2.97	*	*	*	*	25.83	577	3.45	*	7.46093	3.46203	2.67
2016051225	1	18	29.2	544	3.31	3.44	8.53044	3.42303	0.96	22.82	490	2.61	3.76	*	*	*	29.57	558	3.35	*	8.48797	3.48376	0.67
2016051226	1	18	24.59	520	3.11	3.14	7.69483	3.19565	2.08	25.8	534	3.37	3.32	*	*	*	24.69	517	3.11	4.29	7.69459	3.20875	2.01
2016051227	1	18	23.43	562	3.07	3.67	7.67283	3.05363	0.8	25.43	520	3.1	3.62	*	*	*	23.36	558	3.09	3.63	7.66314	3.04836	0.73
2016051228	1	19	25.19	528	3.17	3.33	7.43581	3.38766	1.09	*	*	*	*	*	*	*	*	*	*	*	*	*	*
2016051230	1	18	24.68	529	3.47	3.44	7.71654	3.19832	0.7	21.08	557	2.63	3.66	*	*	*	24.95	529	3.46	3.48	7.69354	3.24298	0.6
2016012101	0	19	25.88	550	3.24	3.54	7.81228	3.31273	0.81	25.83	550	3	3.89	7.86	3.28626	0.874165	25.85	549	3.75	3.05	7.88349	3.279	0.82
2016012102	0	19	24.57	553	3.42	3.36	7.80986	3.14602	0.26	*	*	*	*	*	*	*	24.76	550	3.43	3.39	7.81642	3.16769	0.55
2016012103	0	18	24.92	580	3.28	3.48	7.96755	3.12769	0.34	25.03	587	3.25	3.5	8	3.12875	0.421886	25.13	573	3.3	3.52	7.95803	3.15782	0
2016012104	0	18	23.16	493	3.16	3.33	7.40383	3.12811	1.68	*	*	*	*	*	*	*	*	*	*	*	*	*	*
2016012105	0	17	24.1	504	3.29	3.59	7.60151	3.17042	0.4	24.08	506	3.28	3.63	7.6	3.16842	0.701221	*	*	*	*	*	*	*
2016012106	0	18	26.8	518	3.54	3.23	8.05263	3.3281	1.49	*	*	*	*	*	*	*	26.83	514	3.46	3.16	8.12557	3.30192	0.86
2016012107	0	18	26.63	550	3.28	3.72	7.96075	3.34516	1.27	26.75	552	3.28	3.74	7.95	3.36478	1.60256	*	*	*	*	*	*	*
2016012108	0	17	26.4	495	3.74	3.4	7.87771	3.35123	1.47	26.36	499	3.65	3.51	7.86	3.35369	1.74887	26.51	493	3.72	3.5	7.85312	3.37573	1.51
2016012109	0	18	26.59	523	3.09	3.58	8.24806	3.22379	0.47	26.67	516	3.12	3.53	8.27	3.22491	0.49349	26.68	571	3.04	3.66	8.26422	3.22838	0.46
2016012110	0	19	26.47	583	3.17	3.64	8.40145	3.15065	1.16	26.28	577	3.13	3.67	8.42	3.12114	1.23802	26.24	578	3.31	3.52	8.40139	3.12329	1.14
2016012111	0	18	26.8	572	2.84	3.74	8.06918	3.32128	2.2	*	*	*	*	*	*	*	26.87	576	3.04	3.46	8.08155	3.32486	1.97
2016012112	0	19	24.76	546	2.98	3.06	7.63706	3.24208	346	24.76	548	3.03	3.01	7.665	3.23027	3.50968	*	*	*	*	*	*	*
2016012113	0	19	24.8	510	3.21	3.57	7.69762	3.22177	2.83	24.9	521	3.21	3.62	7.7	3.23377	2.62082	25.09	540	3.2	3.64	7.68848	3.26332	2.91
2016012114	1	19	24.86	566	3.03	3.55	7.82882	3.17545	0.08	25.02	563	3.12	3.48	7.85	3.18726	0.219077	25.14	558	3.12	3.49	7.83973	3.20674	0.08
2016012115	1	19	26.24	574	3.32	3.54	7.96226	3.29555	1.13	26.17	581	3.27	3.49	7.965	3.28562	1.11737	*	*	*	*	*	*	*
2016012116	1	20	24.37	570	2.94	3.78	7.96878	3.05819	0.6	24.53	581	3.02	3.7	7.975	3.07586	0.371466	24.75	581	3.05	3.7	7.96861	3.10594	0.47
2016012117	1	18	24.17	478	2.98	3.33	7.43479	3.25093	0.98	24.26	482	2.99	3.33	7.475	3.24548	0.906121	*	*	*	*	*	*	*
2016012118	1	19	25.8	567	3.03	3.28	7.59072	3.39889	1.18	25.89	577	3.13	3.21	7.625	3.39541	0.870818	*	*	*	*	*	*	*
2016012119	1	18	26.7	561	3.33	3.12	7.91671	3.37261	2.01	26.86	566	3.32	3.16	7.89	3.40431	2.06137	26.96	565	3.37	3.15	7.84052	3.43855	2.25
2016012120	1	19	22.68	606	2.79	3.95	7.37166	3.07665	1.74	22.71	598	2.94	3.75	7.405	3.06685	1.53917	22.7	605	2.95	4.36	7.38108	3.07543	1.35
2016012122	1	18	25.75	553	3.18	3.89	7.91948	3.25147	1.21	25.9	549	3.13	3.98	7.905	3.27641	1.45868	26.06	554	3.14	*	7.88858	3.30351	1.41
2016012124	1	18	26.08	496	3.17	3.39	7.83647	3.32803	1.11	26.09	494	3.09	3.5	7.86	3.31934	1.31142	*	*	*	*	*	*	*
2016012125	1	18	23.29	517	2.97	3.26	7.7437	3.00761	0.45	23.26	514	2.96	3.31	7.765	2.99549	0.727721	*	*	*	*	*	*	*
2016012126	1	19	25.6	549	2.98	3.41	7.47212	3.42607	1.47	25.62	552	2.9	3.49	7.51	3.41145	1.31677	*	*	*	*	*	*	*
2016012127	1	18	26.58	546	3.37	3.59	7.85926	3.382	0.59	26.58	544	3.32	3.67	7.88	3.3731	0.869733	*	*	*	*	*	*	*
2016012128	1	19	25.42	490	2.96	3.44	8.05717	3.15495	1.08	25.46	473	2.98	3.48	8.09	3.1471	0.825162	*	*	*	*	*	*	*
2016012129	1	19	25.03	529	3.23	3.35	7.87339	3.17906	1.81	25.06	536	3.22	3.38	7.905	3.17015	1.45868	25.13	530	3.23	3.38	7.88918	3.18538	1.3
2016012130	1	19	24.45	520	3.26	3.75	8.06742	3.03071	0.92	24.68	521	3.27	3.8	8.15	3.02822	0.406499	*	*	*	*	*	*	*
2016012131	1	18	22.24	493	3.12	3.88	7.52351	2.95607	1.38	22.31	494	3.12	3.92	7.515	2.96873	1.73371	*	*	*	*	*	*	*
2016012201	0	17	25.13	520	2.64	3.8	8.07427	3.11236	0.3	25.17	526	2.7	3.69	8.09	3.11125	0.515695	25.31	520	2.75	3.64	8.07188	3.13558	0.73
2016012202	0	19	24.6	544	3.24	3.7	7.73769	3.17924	0.65	24.69	537	3.24	3.75	7.73	3.19405	0.338901	24.77	543	3.24	3.76	7.73755	3.20127	0.52
2016012203	0	19	24.76	560	3.01	3.46	7.80918	3.17063	1.42	24.73	558	2.99	3.51	7.845	3.15233	1.04209	*	*	*	*	*	*	*
2016012204	0	18	27.04	583	3.37	3.86	8.01086	3.37542	0.89	26.81	468	3.3	3.92	9.39	2.85517	0.842219	26.91	467	3.35	3.94	9.36137	2.87458	0.61
2016012205	0	17	26.38	508	3.38	3.46	7.94502	3.32032	0.97	26.58	512	3.45	3.43	7.925	3.35394	1.02115	26.69	511	3.46	3.44	7.93294	3.36445	1
2016012206	0	18	22.79	576	2.94	3.6	7.42572	3.06906	1.89	22.78	578	2.93	3.59	7.485	3.04342	1.2653	*	*	*	*	*	*	*
2016012207	0	18	24.38	535	3.07	3.53	7.72893	3.15438	1.5	24.27	535	2.95	3.57	7.75	3.13161	1.01158	24.24	508	3.08	3.5	7.7663	3.12118	1.77
2016012208	0	18	26.53	483	3.33	3.26	8.09992	3.27534	0.7	*	*	*	*	*	*	*	26.84	473	3.29	3.37	8.06845	3.32654	0.95
2016012209	0	18	26.54	527	3.11	3.25	7.75619	3.42178	0.48	26.79	533	3.11	3.27	7.76	3.45232	0.448386	26.68	533	3.13	3.24	7.74995	3.4426	0.48
2016012210	0	18	26.23	578	3.41	3.5	7.71136	3.40148	2.23	26.28	572	3.44	3.51	7.715	3.40635	2.21281	*	*	*	*	*	*	*
2016012211	0	18	25.39	561	3.62	3.25	7.5725	3.35292	2.71	*	*	*	*	*	*	*	*	*	*	*	*	*	*
2016012212	0	19	24.71	539	2.99	3.49	7.58708	3.25685	1.44	24.68	542	2.95	3.54	7.605	3.24523	1.22568	24.77	535	2.96	3.57	7.5938	3.26187	1.39
2016012213	0	18	25.21	527	3.36	3.62	7.58289	3.32459	1.11	*	*	*	*	*	*	*	25.28	532	3.46	3.45	7.57966	3.33524	1.19
2016012214	1	18	24.8	521	3.09	3.5	7.69198	3.22414	0.74	24.76	526	3.01	3.57	7.685	3.22186	0.857272	*	*	*	*	*	*	*
2016012215	1	19	23.82	562	2.64	3.58	7.95017	2.99616	1.48	23.84	558	2.65	3.6	7.965	2.99309	1.43678	*	*	*	*	*	*	*
2016012216	1	18	23.48	562	2.81	3.45	7.65941	3.06551	1.95	*	*	*	*	*	*	*	*	*	*	*	*	*	*
2016012217	1	18	25.69	509	3.45	3.39	7.63235	3.36594	0.97	25.72	507	3.48	3.4	7.65	3.36209	0.922823	*	*	*	*	*	*	*
2016012218	1	18	25.74	531	3.33	3.53	8.24412	3.12223	1.05	25.8	530	3.33	3.44	8.27	3.11971	1.18458	*	*	*	*	*	*	*
2016012219	1	18	24.72	568	2.94	3.52	7.88986	3.13314	1.2	24.92	558	3.02	3.45	7.895	3.15643	1.354	*	*	*	*	*	*	*
2016012220	1	17	25.32	554	3.31	3.11	7.48935	3.3808	1.41	25.43	547	3.23	3.16	7.505	3.38841	1.25857	*	*	*	*	*	*	*
2016012221	1	19	27.07	482	2.99	3.74	8.05529	3.36052	1.09	27.04	482	3.12	3.6	8.01	3.37578	1.47333	*	*	*	*	*	*	*
2016012223	1	18	26.23	579	3.21	3.58	8.08658	3.24365	1.79	26.29	580	3.2	3.59	8.07	3.25774	1.76278	*	*	*	*	*	*	*
2016012224	1	18	24.2	523	3.17	3.34	7.8519	3.08206	0.55	24.11	537	3.09	3.41	7.87	3.06353	0.217965	*	*	*	*	*	*	*
2016012225	1	18	25.53	539	3.46	3.43	7.45358	3.4252	0.94	25.43	533	3.46	3.46	7.445	3.41572	1.03526	*	*	*	*	*	*	*
2016012227	1	18	24	558	3.18	3.58	7.83063	3.06489	0.08	23.99	558	3.22	3.58	7.815	3.06974	0.497362	*	*	*	*	*	*	*
2016012229	1	18	26.54	521	3.63	3.21	7.63912	3.47422	2.47	26.54	518	3.6	3.29	7.6	3.49211	3.15929	*	*	*	*	*	*	*
2016012230	1	20	24.51	563	3.33	3.22	7.6554	3.20166	0.78	24.62	560	3.38	3.21	7.67	3.20991	0.803244	*	*	*	*	*	*	*
2016012301	0	20	26.24	523	3.4	2.98	7.68084	3.41629	0.89	26.26	523	3.35	3.06	7.65	3.43268	0.807449	26.37	518	3.34	3.02	7.64731	3.44827	1.1
2016012303	0	18	23.87	516	3	3.71	7.71375	3.09447	0.59	23.88	512	3.09	3.6	7.72	3.09326	0.679589	*	*	*	*	*	*	*
2016012304	0	19	24.73	551	3.04	3.6	8.47204	2.91901	0.71	24.67	547	2.97	3.67	8.44	2.92299	1.13733	24.64	549	*	*	8.39501	2.93508	1.11
2016012305	0	18	24.44	551	3.09	3.37	8.01298	3.05005	0.89	24.54	553	3.11	3.34	7.99	3.07134	0.211467	*	*	*	*	*	*	*
2016012306	0	18	25.25	604	3.38	3.43	7.86025	3.21237	1.46	25.26	610	3.36	3.44	7.835	3.22399	1.37482	25.32	617	3.33	3.44	7.828	3.23454	1.35
2016012307	0	18	25.04	554	3.19	3.43	7.73995	3.23516	2.28	*	*	*	*	*	*	*	*	*	*	*	*	*	*
2016012308	0	18	27.15	615	3.16	3.39	7.91367	3.43077	0.62	27.28	610	3.42	3.41	7.905	3.45098	0.378074	27.45	612	3.58	3.24	7.89859	3.4753	0.38
2016012309	0	19	25.88	524	3.33	3.42	8.06746	3.20795	0.94	*	*	*	*	*	*	*	*	*	*	*	*	*	*
2016012310	0	19	26.24	613	2.54	3.39	8.36237	3.13787	0.32	26.29	612	2.56	3.39	8.345	3.15039	0.436191	*	*	*	*	*	*	*
2016012311	0	18	23.42	560	3.15	3.5	7.46744	3.13628	1.58	23.42	549	3.18	3.51	7.46	3.13941	1.21312	*	*	*	*	*	*	*
2016012312	0	19	25.82	532	3.27	3.37	7.45266	3.46453	1.29	*	*	*	*	*	*	*	25.92	512	3.3	3.38	7.48568	3.46261	0.84
2016012313	0	20	22.27	532	3.1	3.39	7.76295	2.86876	0.86	22.34	532	3.57	2.79	7.765	2.87701	0.615751	22.31	531	3.17	3.32	7.71549	2.89158	0.57
2016012315	1	18	27.32	549	3.3	3.6	8.18373	3.33833	1.26	27.27	544	3.24	3.65	8.175	3.33578	1.46498	27.49	549	3.23	3.67	8.20478	3.35049	1.31
2016012316	1	18	22.79	549	3.17	3.53	7.63776	2.98386	2.17	*	*	*	*	*	*	*	22.99	554	3.12	3.58	7.61517	3.01897	2.13
2016012317	1	18	24.28	505	2.98	3.35	7.77505	3.12281	0.58	24.24	509	2.95	3.37	7.65	3.16863	1.6153	*	*	*	*	*	*	*
2016012318	1	18	22.97	548	3.28	3.53	7.14291	3.21578	1.96	22.91	551	3.21	3.58	7.125	3.21544	2.46149	*	*	*	*	*	*	*
2016012319	1	19	26.36	444	3.25	3.42	7.99439	3.29731	0.71	26.59	453	3.25	3.49	7.98	3.33208	0.84807	26.8	449	3.19	3.51	7.98599	3.35588	0.77
2016012321	1	18	24.17	559	2.93	3.35	7.98778	3.02587	1.16	24.19	556	2.94	3.31	8.005	3.02186	0.684736	24.29	569	2.94	3.37	7.96239	3.05059	0.74
2016012323	1	18	24.28	538	2.76	3.59	8.34709	2.9088	0.53	24.25	530	2.73	3.63	8.35	2.90419	0.677734	24.27	538	2.72	3.65	8.32531	2.91521	0.4
2016012324	1	19	25.04	530	3.19	3.26	7.50628	3.33588	2.76	*	*	*	*	*	*	*	*	*	*	*	*	*	*
2016012326	1	18	25.07	522	3.3	3.14	7.71955	3.2476	2.46	25.18	514	3.36	3.14	7.77	3.24067	2.12557	*	*	*	*	*	*	*
2016012328	1	21	24.74	582	3.05	3.17	7.77709	3.18114	1.53	24.79	570	3.04	3.18	7.795	3.18024	1.0555	24.92	602	3.04	3.19	7.75632	3.21287	1.46
2016012329	1	20	24.59	506	2.79	3.46	7.84002	3.13647	1.07	*	*	*	*	*	*	*	*	*	*	*	*	*	*
2016012330	1	18	25.53	596	3.2	3.28	7.79611	3.27471	1.27	*	*	*	*	*	*	*	25.73	588	3.17	*	7.78907	3.30335	1.32
2016062102	0	18	23.75	540	*	*	7.45468	3.18592	1.64	23.73	550	2.87	3.8	7.88	3.01142	1.30477	23.83	546	2.92	3.73	7.88711	3.02138	1.52
2016062103	0	18	24.55	544	3.04	3.53	7.74199	3.17102	1.7	*	*	*	*	*	*	*	24.47	545	2.99	3.53	7.71693	3.17095	1.87
2016062104	0	18	25.81	498	*	*	8.4005	3.07244	1.19	*	*	*	*	*	*	*	26.08	508	3.16	3.53	8.48332	3.07427	0.4
2016062105	0	19	24.6	506	*	*	7.78646	3.15933	1.35	24.54	513	2.99	3.69	7.78	3.15424	1.45014	24.59	514	3.01	3.69	7.77184	3.16399	1.57
2016062106	0	20	26.17	551	3.34	3.64	8.46413	3.09187	0.38	26.26	547	3.39	3.62	8.45	3.10769	0.378146	26.34	544	3.42	3.64	8.4482	3.11783	0.32
2016062107	0	20	24.82	536	3.46	3.66	7.82361	3.17245	0.52	24.86	536	3.46	3.68	7.925	3.13691	0.483651	24.92	538	3.44	3.73	7.93747	3.13954	0.15
2016062108	0	17	27.89	525	*	*	7.77867	3.58545	1.96	*	*	*	*	*	*	*	28.05	540	3.54	3.85	7.79297	3.5994	1.94
2016062109	0	17	24.65	538	3.36	3.09	7.64048	3.22624	1.14	24.56	532	3.4	3.1	7.63	3.21887	0.927668	23.71	528	3.14	3.34	7.22675	3.28086	1.59
2016062110	0	19	25.59	521	3.35	3.32	7.4189	3.4493	2.96	25.7	524	3.31	3.38	7.4	3.47297	3.08515	*	*	*	*	*	*	*
2016062111	0	18	22.78	506	*	*	7.86659	2.89579	0.6	22.87	523	3.4	3.42	7.845	2.91523	0.603256	*	*	*	*	*	*	*
2016062112	0	18	24.66	548	3.34	3.58	7.52921	3.27524	2.1	24.59	551	3.22	3.65	7.585	3.24192	1.46697	*	*	*	*	*	*	*
2016062113	0	18	22.25	492	*	*	7.46372	2.98109	0.48	22.24	502	2.63	3.76	7.53	2.95352	0.119046	22.21	501	2.67	3.71	7.46352	2.97581	0.12
2016062114	0	19	26.47	566	*	*	7.65707	3.45693	1.52	26.4	571	3.37	3.77	7.665	3.44423	1.66649	26.38	568	3.48	3.77	7.71255	3.4204	0.95
2016062115	0	18	25.93	566	3.38	3.53	7.58891	3.41683	2.21	*	*	*	*	*	*	*	25.94	562	3.34	3.62	7.61387	3.40694	2.02
2016062116	0	19	25.78	584	3.08	3.39	8.08486	3.18868	0.94	*	*	*	*	*	*	*	*	*	*	*	*	*	*
2016062119	0	18	25.25	570	2.91	5.53	7.5287	3.35383	1.45	25.43	572	2.83	3.61	7.53	3.37716	1.30978	25.7	568	2.88	3.6	7.52753	3.41414	1.31
2016062120	0	18	27.37	518	3.76	*	7.95819	3.43923	2.79	27.37	518	3.72	3.32	7.965	3.43628	2.60921	27.4	516	3.7	3.26	7.9321	3.45432	2.81
2016062121	1	19	25.71	558	*	*	7.55144	3.40465	1.71	25.22	526	3.17	3.62	7.765	3.24791	1.06368	25.58	560	3.31	3.2	7.49519	3.41285	2.17
2016062122	1	18	24.98	497	3.37	3.31	7.99041	3.12625	0.56	25	500	3.4	3.3	7.95	3.14465	0.854483	24.98	493	3.42	3.15	7.9523	3.14123	0.87
2016062123	1	16	25.37	504	3.15	3.44	7.53246	3.36809	1.58	25.52	503	3.13	3.48	7.565	3.37343	1.3567	25.8	451	3.3	3.44	7.55983	3.41278	1.41
2016062124	1	18	27.53	543	3.45	3.2	7.61465	3.6154	0.67	27.56	540	3.41	3.27	7.635	3.60969	0.868538	27.68	534	3.41	3.28	7.62281	3.63121	0.94
2016062125	1	18	25.24	616	3.13	3.26	7.54952	3.34326	1.34	25.26	616	3.17	3.23	7.565	3.33906	1.3567	25.3	604	3.17	3.24	7.49804	3.37421	1.22
2016062126	1	18	24.55	532	*	*	7.90562	3.10539	0.81	24.55	546	3.23	3.45	7.885	3.11351	0.705738	24.73	540	3.34	3.46	7.86228	3.1454	0.78
2016062127	1	18	25.63	609	2.81	3.35	8.1415	3.14807	0.36	25.69	605	2.8	3.39	8.05	3.1913	1.77156	25.86	608	2.8	3.4	8.08758	3.1975	0.85
2016062128	1	18	25.75	500	*	*	7.93781	3.24397	1.09	25.78	497	3.15	3.45	7.91	3.25917	1.18694	25.85	501	3.16	3.44	7.8987	3.27269	1.04
2016062129	1	18	25.29	505	*	*	7.89073	3.20503	0.75	25.27	511	3.07	3.75	7.87	3.21093	0.762934	25.46	522	3.47	3	7.84236	3.24647	0.88
2016062130	1	17	25.01	539	2.93	3.44	8.3538	2.99385	1.22	25	544	2.95	3.28	8.35	2.99401	0.968263	*	*	*	*	*	*	*
2016062131	1	18	24.5	514	3.34	3.33	7.40303	3.30946	2.72	24.76	516	3.22	3.48	7.41	3.34143	2.70691	24.88	512	3.22	3.47	7.39071	3.36639	2.69
2016062201	0	17	26.39	502	*	*	7.78559	3.38959	1.65	26.53	512	3.33	3.44	7.78	3.41003	1.89671	26.9	519	3.33	3.43	7.79826	3.44949	1.67
2016062202	0	18	25.42	559	3.2	3.46	8.11567	3.13221	1.21	25.35	566	3.17	3.48	8.1	3.12963	1.1319	25.39	569	*	*	8.13025	3.1229	1.18
2016062203	0	19	25.48	514	3.14	3.43	8.05146	3.16464	0.6	*	*	*	*	*	*	*	25.6	521	3.1	3.53	7.95676	3.21739	0.73
2016062206	0	18	27.55	550	*	*	7.94482	3.46767	1.57	*	*	*	*	*	*	*	27.68	558	3.71	3.41	7.9263	3.49217	1.61
2016062207	0	18	24.52	595	*	*	7.76439	3.15801	1.13	24.31	595	2.76	4	7.72	3.14896	1.69951	*	*	*	*	*	*	*
2016062208	0	18	25.44	552	3.28	3.37	8.24185	3.08668	0.29	25.42	555	3.23	3.42	8.185	3.10568	0.554177	25.56	552	3.21	3.45	8.19385	3.11941	0.29
2016062209	0	18	26.4	500	3.48	3.14	7.74108	3.41038	0.5	26.39	505	3.45	3.18	7.715	3.42061	1.07751	26.5	508	3.38	2.55	7.68982	3.44611	1.02
2016062210	0	19	23.55	535	*	*	7.62213	3.08969	1.4	23.61	537	2.96	3.97	7.6	3.10658	1.05191	23.73	539	3.11	3.78	7.60674	3.1196	1.07
2016062212	0	19	25.4	529	*	*	8.12282	3.12699	0.26	25.49	534	3.39	3.4	8.12	3.13916	0.61428	25.33	539	3.43	3.07	8.14434	3.11013	0.18
2016062213	0	19	26.61	552	3.27	3.56	7.64801	3.47934	1.93	26.57	554	3.27	3.59	7.645	3.47547	2.25354	26.74	538	3.25	3.65	7.66321	3.4894	2.04
2016062214	0	19	24.15	523	*	*	8.01494	3.01312	0.45	24.01	537	3.27	3.66	8.005	2.99938	0.579381	24.05	515	3.3	3.68	8.01394	3.00102	0.39
2016062215	0	19	25.67	566	*	*	7.58269	3.38534	0.36	25.63	584	3.51	3.43	7.57	3.38573	0.471177	25.62	576	3.52	3.46	7.53436	3.40042	0.19
2016062216	0	19	24.45	497	*	*	7.7422	3.15802	0.69	24.47	501	3.04	3.52	7.71	3.1738	0.681354	24.63	508	3.01	3.52	7.75923	3.17428	1.21
2016062217	0	19	26.47	540	*	*	7.69665	3.43916	2.47	26.39	542	3.43	3.38	7.725	3.41618	2.20708	26.42	548	3.43	3.43	7.71519	3.42441	2.48
2016062218	0	18	24.91	548	2.97	3.54	7.58907	3.28235	2.02	24.84	541	2.87	3.68	7.625	3.2577	1.80026	24.98	541	2.9	3.52	7.62152	3.27756	1.77
2016062219	0	18	25.53	565	3.16	3.44	7.74466	3.29647	1.07	25.46	575	3.13	3.47	7.75	3.28516	1.12402	25.65	581	3.16	3.52	7.76733	3.30229	0.81
2016062220	1	18	24.4	587	2.98	3.42	7.65327	3.18818	1.69	24.37	580	2.93	3.46	7.64	3.18979	1.96689	24.55	586	2.97	3.74	7.67457	3.19887	1.81
2016062221	1	19	25.6	519	*	*	7.62014	3.35952	0.88	25.67	525	3.21	3.25	7.62	3.36877	0.81382	*	*	*	*	*	*	*
2016062222	1	17	25.78	531	3.47	3.16	7.82877	3.29298	1.29	25.68	529	3.45	3.21	7.83	3.27969	1.21132	25.85	534	3.52	3.2	7.83495	3.29932	1.23
2016062223	1	16	24.96	582	3.75	3.31	7.68367	3.24845	1.66	25.07	580	3.79	3.3	7.71	3.25162	1.36295	25.2	587	3.69	2.73	7.68994	3.27701	1.42
2016062224	1	18	26.24	497	*	*	7.61902	3.44401	1.19	26.24	504	3.49	3.24	7.605	3.45036	1.45926	26.26	509	3.54	3.16	7.59762	3.45635	1.53
2016062225	1	18	23.85	548	*	*	7.78203	3.06475	1.01	*	*	*	*	*	*	*	23.97	547	3.26	3.45	7.8209	3.06487	0.5
2016062226	1	18	24.56	556	3.42	3.02	7.78451	3.15498	0.9	*	*	*	*	*	*	*	*	*	*	*	*	*	*
2016062227	1	19	23.92	574	*	*	7.97841	2.99809	0.74	23.99	591	2.68	3.58	8.015	2.99314	0.683028	23.94	585	3.15	2.96	7.97637	3.00137	0.66
2016062228	1	19	25.75	521	3.22	3.41	7.5565	3.40766	1.43	*	*	*	*	*	*	*	25.9	529	3.19	3.49	7.54148	3.43434	1.16
2016062229	1	18	26.29	606	3.29	3.23	8.11167	3.24101	0.73	26.26	603	3.24	3.35	8.12	3.23399	0.819075	*	*	*	*	*	*	*
2016062230	1	19	24.31	524	3.18	3.45	7.67221	3.16858	0.12	24.34	521	3.17	3.53	7.67	3.1734	0.229481	24.37	514	3.18	3.51	7.63925	3.1901	0.22
2016061101	0	18	26.16	546	*	*	7.80836	3.35025	1.72	*	*	*	*	*	*	*	26.13	548	3.45	3.38	7.81574	3.34325	1.76
2016061102	0	18	26.6	569	3.29	3.29	7.73941	3.43696	1.96	*	*	*	*	*	*	*	26.66	571	3.28	3.43	7.73661	3.44595	2.15
2016061103	0	19	26.8	529	*	*	7.72961	3.46718	1.95	26.79	546	3.58	3.51	7.715	3.47246	1.87204	26.88	537	3.6	3.47	7.7618	3.46312	1.76
2016061104	0	18	25.91	490	*	*	7.45059	3.47758	1.09	*	*	*	*	*	*	*	*	*	*	*	*	*	*
2016061105	0	17	25.12	546	3.1	3.39	7.87505	3.18982	1.5	25.05	538	3.07	3.52	7.87	3.18297	1.30809	25.19	540	3.05	3.53	7.87462	3.19888	1.36
2016061107	0	18	25.32	595	3.46	3.16	8.00745	3.16206	0.54	25.21	596	3.42	3.18	8.005	3.14928	0.684736	25.24	594	3.65	2.81	8.02023	3.14704	0.82
2016061108	0	18	24.64	586	3.24	3.46	7.78627	3.16455	0.88	*	*	*	*	*	*	*	*	*	*	*	*	*	*
2016061109	0	18	26.68	576	*	*	8.14152	3.27703	0.37	26.68	580	3.19	3.53	8.115	3.28774	0.256254	26.78	583	3.18	3.59	8.08589	3.31194	0.33
2016061110	0	19	24.67	545	3.13	3.14	7.81201	3.15796	0.62	24.58	546	3.04	3.23	7.83	3.13921	0.550513	24.58	545	3.01	3.25	7.82219	3.14234	0.77
2016061111	1	18	24.49	555	3.12	3.69	7.63251	3.20864	1.05	24.44	554	3.06	3.73	7.64	3.19895	0.693897	24.57	552	3.07	3.66	7.64655	3.21321	0.65
2016061112	1	18	27.08	475	*	*	7.54541	3.58894	2.15	27.09	480	3.4	3.33	7.535	3.59522	2.20075	*	*	*	*	*	*	*
2016061113	1	18	24.87	527	2.93	*	7.59423	3.27485	1.23	*	*	*	*	*	*	*	25.21	530	2.97	3.85	7.58098	3.32543	1.38
2016061114	1	19	24.64	528	3.02	3.44	7.92546	3.10897	1.34	*	*	*	*	*	*	*	24.54	526	2.99	3.47	*	*	*
2016061116	1	19	24.7	518	*	*	7.5707	3.26258	1.65	24.66	527	3.1	3.57	7.565	3.25975	1.3567	24.8	533	3.06	3.58	7.54734	3.28593	1.47
2016061117	1	18	24.64	531	*	*	8.22123	2.99712	0.67	24.33	544	3.09	3.61	8.24	2.95267	0.695951	24.45	540	3.15	3.58	8.20447	2.98008	0.8
2016061118	1	18	24.39	547	3.34	3.63	7.59591	3.21094	2.24	24.34	544	3.41	3.57	7.62	3.19423	2.09367	24.42	535	3.44	3.55	7.60916	3.20929	1.91
2016061119	1	18	23.65	513	3.05	3.33	7.54339	3.13519	1.26	23.73	505	3.05	3.39	7.55	3.14305	1.18437	23.8	502	3.06	3.41	7.55677	3.14949	1.21
2016061121	1	19	26.09	579	2.75	3.79	7.99329	3.26399	0.59	26.04	579	2.71	3.89	7.97	3.26725	0.637622	26.16	576	2.69	3.92	7.99978	3.27009	0.49
2016061122	1	18	25.62	498	3.62	3.31	7.83447	3.27016	1.04	25.49	499	3.53	3.39	7.835	3.25335	0.934751	25.45	496	3.55	3.21	7.79936	3.26309	1.12
2016061123	1	18	23.24	530	3.1	3.58	7.73767	3.00349	0.61	23.35	527	3.03	3.62	7.755	3.01096	1.29102	23.46	521	3.04	3.65	7.76642	3.0207	1.22
2016061124	1	19	26.39	573	3.21	*	7.63397	3.45692	2.08	*	*	*	*	*	*	*	26.81	571	3.14	3.83	7.61746	3.51955	1.83
2016061125	1	19	23.71	489	3.14	3.39	7.3899	3.20843	1.32	23.62	481	3.1	3.43	7.39	3.19621	0.865271	23.73	482	3.04	3.47	7.42471	3.19608	0.81
2016061126	1	18	23.51	532	*	*	7.79946	3.01431	0.69	23.37	533	2.45	3.66	7.77	3.00772	1.00638	23.4	535	2.52	3.72	7.8159	2.9939	0.81
2016061127	1	19	25.71	533	*	*	7.81963	3.28788	0.87	25.76	542	3.42	3.52	7.835	3.28781	1.37482	25.8	536	3.35	3.57	7.79919	3.30804	1.04
2016061128	1	19	25.87	556	3.22	3.44	7.68066	3.3682	1.22	25.76	559	3.21	3.45	7.645	3.36952	1.55962	25.8	552	3.17	3.54	7.6751	3.36152	1.43
2016061129	1	18	24.6	607	*	*	8.01913	3.06767	1.16	24.49	615	3.17	3.39	8.015	3.05552	1.52408	24.47	615	3.14	3.41	8.01098	3.05456	1.32
2016061130	1	18	26.37	503	3.47	3.43	8.10948	3.25175	0.62	26.36	500	3.46	3.46	8.12	3.24631	0.409508	26.48	504	3.47	3.46	8.12764	3.25802	0.07
2016061131	1	18	25.09	541	3.33	3.61	7.52466	3.33437	2.92	25.09	536	3.31	3.63	7.55	3.32318	2.60736	25.06	537	3.28	3.63	7.55465	3.31716	2.52
2016061201	0	20	25.61	501	*	*	8.11975	3.15404	1.27	25.68	527	3	3.58	8.135	3.15673	1.1732	25.87	519	2.94	3.63	8.11625	3.18743	1.06
2016061202	0	17	24.98	590	*	*	8.07463	3.09364	1.44	25.04	603	3.27	3.51	8.05	3.11056	1.45872	*	*	*	*	*	*	*
2016061203	0	18	26	475	3.36	3.42	8.13325	3.19675	0.78	25.99	469	3.31	3.41	8.15	3.18896	0.813056	*	*	*	*	*	*	*
2016061204	0	19	26.1	506	3.29	3.14	7.72639	3.37803	1.21	*	*	*	*	*	*	*	26.2	498	3.28	3.17	7.72302	3.39246	1.6
2016061205	0	18	26.17	514	2.98	3.6	7.9686	3.28414	1.66	26.22	518	2.98	3.61	8	3.2775	1.47701	*	*	*	*	*	*	*
2016061207	0	19	27.48	540	*	*	8.103	3.39134	0.79	27.57	541	3.32	3.47	8.115	3.39741	0.97389	27.83	536	3.75	2.86	8.09493	3.43795	1.1
2016061208	0	18	25.15	529	3.22	3.46	7.81465	3.21831	1.1	25.19	527	3.18	3.52	7.84	3.21301	0.988488	*	*	*	*	*	*	*
2016061209	0	19	23.77	519	*	*	8.16231	2.91217	1.03	23.64	529	2.49	3.52	8.175	2.89174	0.858606	*	*	*	*	*	*	*
2016061210	1	17	26.76	533	3.33	3.49	7.61393	3.51461	1.54	26.69	531	3.42	3.48	7.62	3.50262	1.62805	26.67	540	3.41	3.53	7.60537	3.50673	1.81
2016061211	1	18	24.21	512	2.77	3.69	7.58929	3.19002	0.89	24.23	511	2.71	3.74	7.6	3.18816	0.467464	24.37	502	2.8	4.54	7.56343	3.22208	0.65
2016061212	1	18	24.35	528	3.34	3.17	7.41718	3.28292	1.51	*	*	*	*	*	*	*	24.44	532	3.34	3.18	7.45369	3.27891	1.67
2016061213	1	18	23.76	583	3.22	3.65	7.29684	3.2562	1.79	23.79	583	3.11	3.72	7.295	3.26114	1.71291	23.87	580	3.13	3.73	7.33397	3.25472	1.44
2016061214	1	17	24.52	548	2.89	3.37	7.82492	3.13358	1.52	24.65	541	2.88	3.36	7.85	3.14013	1.42438	24.83	547	2.83	3.4	7.79892	3.18378	1.86
2016061215	1	18	23	484	*	*	7.60643	3.02376	0.9	*	*	*	*	*	*	*	23.05	498	2.99	3.99	7.55027	3.05287	0.92
2016061216	1	18	25.72	497	*	*	8.1615	3.15138	1.1	25.93	531	3.06	3.36	8.145	3.18355	1.06852	26.15	530	3.11	3.36	8.16429	3.20297	1.03
2016061217	1	18	24.03	499	3.19	3.6	7.69986	3.12084	2.01	24.05	490	3.23	3.49	7.71	3.11933	1.70393	24.2	506	3.26	3.56	7.71764	3.13567	2.05
2016061218	1	18	25.87	618	3.52	3.3	8.71086	2.96985	1.99	25.71	491	3.54	3.3	7.3	3.52192	2.15448	25.84	498	3.53	3.35	7.3071	3.53628	2.02
2016061219	1	18	26.42	532	*	*	7.84282	3.36869	0.6	26.44	540	3.52	3.42	7.88	3.35533	0.869733	26.52	535	3.56	3.46	7.81641	3.39286	1.08
2016061220	1	19	25.12	537	3.2	3.58	7.74388	3.24385	1.12	25.21	523	3.11	3.66	7.775	3.24244	1.06094	25.31	537	3.16	3.61	7.76169	3.26089	1.11
2016061221	1	19	23.68	560	*	*	7.83892	3.02083	0.98	23.59	564	2.18	3.74	7.795	3.0263	0.72213	23.75	562	2.15	3.44	7.81522	3.03894	0.08
2016061222	1	19	25.23	481	*	*	7.82636	3.22372	1.06	25.27	496	2.81	3.56	7.825	3.22939	1.04742	25.42	504	3.31	3.1	7.79538	3.26091	0.94
2016061223	1	19	24.84	617	3.01	3.39	7.67213	3.23769	1.3	24.84	612	2.98	3.45	7.72	3.21762	0.453044	24.95	614	3.01	3.74	7.6988	3.24076	1.12
2016061224	1	18	24.89	519	*	*	7.47978	3.32764	1.82	24.91	522	3.27	3.42	7.46	3.33914	2.1845	25.05	536	3.31	3.6	7.40475	3.38296	2.74
2016061226	1	19	25	542	3.17	3.52	7.5072	3.33014	1.22	25.02	540	3.11	3.54	7.515	3.32934	0.8965	25.16	530	3.15	3.54	7.51678	3.34718	1
2016061227	1	18	25.64	576	3.15	3.41	7.53096	3.40461	1.64	25.61	576	3.13	3.43	7.555	3.38981	1.59701	25.45	470	2.98	3.4	8.7292	2.9155	1.83
2016061228	1	19	24.93	549	*	*	8.08965	3.08171	0.08	24.85	562	3.05	3.43	8.11	3.06412	0.102627	24.92	558	3.12	3.36	8.10617	3.0742	0.09
2016061229	1	19	24.96	580	3.05	3.34	7.59389	3.28685	0.49	*	*	*	*	*	*	*	*	*	*	*	*	*	*
2016061230	1	19	26.55	531	*	*	8.17229	3.24878	0.56	26.66	522	3.4	3.49	8.175	3.26116	0.353512	26.83	528	3.41	3.53	8.1671	3.28513	0.34
2016121101	0	19	23.68	542	3.07	3.7	7.88002	3.00507	1.32	23.69	537	3.06	3.7	7.93	2.98739	0.966175	23.71	543	3.1	3.71	7.91487	2.99563	1.22
2016121102	0	17	23.38	545	2.68	3.74	7.75149	3.01619	1.31	23.36	539	2.77	3.7	7.78	3.00257	1.11536	23.47	534	2.82	3.66	7.7909	3.01249	0.95
2016121104	0	18	22.68	488	*	*	7.57598	2.99367	0.47	*	*	*	*	*	*	*	22.88	498	*	*	7.69975	2.97152	0.65
2016121105	0	18	25.99	505	*	*	7.72821	3.36301	1.23	*	*	*	*	*	*	*	*	*	*	*	*	*	*
2016121106	1	18	27.02	529	3.19	3.44	7.99775	3.37845	1.34	27.08	528	3.18	3.49	7.965	3.39987	1.64979	27.51	528	3.12	3.5	7.97473	3.44965	1.53
2016121107	1	18	25.1	554	*	*	8.20473	3.05921	0.16	25.16	565	2.96	3.59	8.19	3.07204	0.201265	25.21	563	2.92	*	8.19874	3.07486	0.15
2016121108	1	18	26.08	574	3.4	3.1	7.73871	3.37007	1.51	26.06	569	3.34	3.32	7.74	3.36693	1.35241	26.14	576	3.36	3.1	7.69945	3.39505	1.66
2016121109	1	19	24.76	476	3.02	3.19	7.66692	3.22946	0.9	24.66	476	2.98	3.25	7.675	3.21303	0.974135	24.9	482	3.05	3.24	7.68252	3.24112	0.85
2016121110	1	19	23.93	510	3.11	3.61	7.46995	3.2035	0.85	24.14	521	3.33	3.36	7.43	3.24899	1.22294	24.49	510	3.36	3.37	7.43986	3.29173	1.43
2016121111	1	18	25.93	496	*	*	7.85065	3.30291	2.07	26.02	501	3.2	3.32	7.875	3.30413	2.01472	26.2	500	3.17	3.35	7.84362	3.34029	1.92
2016121112	1	18	23.31	545	*	*	7.63438	3.05329	2.19	23.34	549	2.73	3.74	7.68	3.03906	1.48816	23.37	554	*	*	7.63068	3.06264	2.13
2016121113	1	19	24.88	525	*	*	7.59195	3.27715	0.08	24.81	529	3.12	3.56	7.635	3.24951	0.405287	25	532	3.16	3.55	7.78772	3.21018	0.66
2016121114	1	18	23.01	514	2.81	3.64	7.22485	3.18484	1.45	23.05	526	3.01	3.39	7.21	3.19695	1.5586	23.14	520	3.08	3.38	7.27509	3.18072	1.28
2016121116	1	17	26.02	532	3.39	3.52	7.66454	3.39485	2.68	25.79	529	3.48	3.4	7.675	3.36026	2.35077	25.89	524	3.49	3.41	7.6935	3.36518	2.17
2016121117	1	18	26.82	519	3.35	3.42	8.10346	3.3097	1.01	26.97	526	3.33	3.45	8.035	3.35657	1.41185	27.12	518	3.34	3.48	8.11245	3.34301	1.09
2016121118	1	18	25.45	515	3.08	3.19	7.64674	3.32821	2.03	25.42	506	3.07	3.22	7.65	3.32288	2.19282	25.5	510	3.01	3.28	7.65162	3.33263	2.17
2016121119	1	18	26.14	598	*	*	8.23314	3.17498	1.08	26.19	607	3.06	3.56	8.215	3.18807	1.05039	26.29	613	3.07	3.58	8.2002	3.20602	1.11
2016121121	1	19	24.43	480	*	*	7.40002	3.30134	1.13	24.39	493	3.14	3.64	7.405	3.29372	1.16963	24.46	498	3.18	3.59	7.41478	3.29882	1.2
2016121122	1	18	24.06	579	2.86	3.5	7.49374	3.21068	0.66	23.99	578	2.91	3.43	7.495	3.2008	1.02149	24.07	581	2.87	3.47	7.4145	3.24634	1.43
2016121123	1	19	22.54	543	*	*	7.30977	3.08354	2.85	22.67	553	2.67	3.89	7.32	3.09699	3.15303	22.81	559	3.03	3.45	7.29784	3.12558	3.29
2016121124	1	18	26.6	538	3.24	3.33	7.86872	3.38047	1.22	26.65	536	3.19	3.4	7.905	3.37128	1.45868	26.93	546	3.17	4.21	7.90045	3.40867	1.65
2016121125	1	19	26.77	581	2.84	3.53	7.9515	3.36666	0.94	26.85	572	2.96	3.37	7.97	3.36888	1.06281	27.02	579	2.91	3.4	7.93695	3.40433	1.12
2016121126	1	18	25.65	531	3.25	*	7.67465	3.34217	1.83	*	*	*	*	*	*	*	25.89	529	3.25	3.56	7.66213	3.37896	2.19
2016121127	1	18	26.61	554	3.16	3.04	7.95282	3.34598	1.71	26.66	554	3.17	3.03	7.955	3.35135	1.76074	26.81	553	3.18	3.05	7.98228	3.35869	1.53
2016121128	1	19	26.57	545	*	*	8.03367	3.30733	1.55	26.55	573	3.35	3.62	8.04	3.30224	1.14886	26.82	567	3.3	*	8.06629	3.32495	1.24
2016121129	1	17	25.31	540	*	*	7.73423	3.27246	1.17	25.38	532	3.31	3.4	7.735	3.28119	1.29771	25.52	530	3.34	3.45	7.72204	3.30483	1.25
2016121130	1	18	22.34	544	3.02	3.47	7.8503	2.84575	1.77	22.35	540	2.95	3.56	7.86	2.84351	1.9677	22.4	545	3.3	*	7.82932	2.86104	2.19
2016041101	0	18	26.51	626	3.3	3.41	7.64339	3.46836	2.95	26.55	612	3.29	3.44	7.69	3.45254	2.62765	*	*	*	*	*	*	*
2016041102	0	19	28.16	498	3.69	3.26	7.83681	3.5933	1.81	28.2	492	3.7	3.3	7.85	3.59236	1.20515	*	*	*	*	*	*	*
2016041103	0	19	28.34	536	3.22	3.23	8.22173	3.44696	0.93	28.3	532	3.27	3.2	8.225	3.44073	0.848198	*	*	*	*	*	*	*
2016041104	0	19	26.39	625	3.25	3.39	7.72958	3.41416	1.7	26.43	610	3.22	3.46	7.71	3.42802	1.59025	*	*	*	*	*	*	*
2016041106	0	19	26.97	551	3.37	3.36	7.96211	3.38729	2.32	27.05	548	3.43	3.36	7.94	3.4068	2.25002	*	*	*	*	*	*	*
2016041107	0	19	25.2	583	2.93	3.37	8.40949	2.99662	0.54	27.05	548	3.43	3.36	7.94	3.4068	2.25002	*	*	*	*	*	*	*
2016041108	0	18	25.12	544	3.08	3.87	7.73239	3.24867	1.99	25.05	538	2.97	3.98	7.73	3.24062	1.80822	*	*	*	*	*	*	*
2016041109	0	19	24.33	615	2.92	3.25	7.86652	3.09286	0.53	24.27	610	2.92	3.3	7.855	3.08975	0.382902	*	*	*	*	*	*	*
2016041110	0	19	26.55	510	3.47	3.57	7.87765	3.3703	1.55	26.59	500	3.44	3.62	7.825	3.39808	1.93015	*	*	*	*	*	*	*
2016041111	1	19	25.38	539	3.5	3.23	8.04118	3.15625	0.76	25.38	539	3.44	3.33	8.025	3.16262	0.891007	*	*	*	*	*	*	*
2016041112	1	18	24.15	580	3.17	3.52	7.73737	3.12122	0.3	24.17	574	3.2	3.51	7.71	3.13489	0.45422	*	*	*	*	*	*	*
2016041113	1	18	26.18	506	3.38	3.61	7.83342	3.34209	0.96	26.27	505	3.38	3.64	7.795	3.37011	1.16665	*	*	*	*	*	*	*
2016041114	1	19	26.29	512	3.54	3.55	7.61326	3.45318	0.89	26.36	496	3.41	3.67	7.6	3.46842	0.701221	*	*	*	*	*	*	*
2016041115	1	19	22.35	514	2.7	3.87	7.5117	2.97536	0.88	22.37	506	2.69	3.95	7.615	2.93762	0.989548	*	*	*	*	*	*	*
2016041116	1	18	24.68	441	2.91	3.61	7.8477	3.14487	1.54	*	*	*	*	*	*	*	*	*	*	*	*	*	*
2016041117	1	17	24.74	444	3.23	3.53	8.09936	3.05456	0.07	24.8	532	3	3.72	8.07	3.07311	0.518255	*	*	*	*	*	*	*
2016041118	1	18	26.17	507	3.34	3.44	7.85091	3.33337	0.47	26.16	534	3.41	3.35	7.835	3.33886	0.604797	*	*	*	*	*	*	*
2016041119	1	18	24.36	475	3.02	3.49	7.75795	3.14001	1.04	24.34	562	2.87	3.58	7.71	3.15694	0.567784	*	*	*	*	*	*	*
2016041120	1	18	25.84	533	3.24	3.31	7.80316	3.31148	1.78	25.86	534	3.23	3.27	7.775	3.32605	1.84324	*	*	*	*	*	*	*
2016041122	1	18	24.02	510	2.83	3.64	7.62645	3.14957	1.04	23.96	513	2.81	3.69	7.605	3.15056	1.22568	*	*	*	*	*	*	*
2016041123	1	19	29.03	602	3.3	3.46	8.55744	3.39237	1.57	29.07	598	3.31	3.48	8.57	3.39207	1.56301	*	*	*	*	*	*	*
2016041124	1	18	26.05	512	3.13	3.42	7.55958	3.44596	2.1	26.07	501	3.14	3.44	7.57	3.44386	2.00346	*	*	*	*	*	*	*
2016041125	1	18	25.19	527	3.24	3.15	7.69515	3.27349	0.46	25.18	518	3.23	3.17	7.705	3.26801	0.625379	*	*	*	*	*	*	*
2016041126	1	18	25.12	563	2.9	3.51	7.78715	3.22583	0.88	25.08	558	2.86	3.48	7.815	3.20921	0.718438	*	*	*	*	*	*	*
2016041127	1	18	25.47	513	3.32	3.93	7.68811	3.31291	1.02	*	*	*	*	*	*	*	*	*	*	*	*	*	*
2016041128	1	19	24.72	573	3.55	3.9	7.54399	3.27678	1.15	24.76	567	3.56	3.92	7.5	3.30133	1.32028	*	*	*	*	*	*	*
2016041129	1	20	22.85	378	2.98	3.67	7.80842	2.92633	0.65	22.86	502	2.93	3.56	7.79	2.93453	0.889948	*	*	*	*	*	*	*
2016041130	1	19	22.92	454	3.04	3.74	7.51591	3.04953	0.21	*	*	*	*	*	*	*	*	*	*	*	*	*	*
2016041131	1	18	23.74	527	3.12	3.51	7.52941	3.15297	1.4	23.65	529	3.09	3.52	7.545	3.13453	1.12662	*	*	*	*	*	*	*
2016041201	0	18	25.86	536	3.48	3.27	7.76432	3.33062	1.44	*	*	*	*	*	*	*	*	*	*	*	*	*	*
2016041202	0	18	24.58	473	3.38	3.48	8.20694	2.99503	1.87	24.52	545	3.28	3.49	8.2	2.99024	1.10445	*	*	*	*	*	*	*
2016041203	0	18	25.68	515	3.33	3.18	8.03339	3.19666	1.17	25.84	510	3.32	3.18	8.05	3.20994	1.146	*	*	*	*	*	*	*
2016041204	0	18	25.45	496	3.2	3.65	7.94798	3.20207	1.04	25.44	491	3.23	3.57	7.95	3.2	1.17502	*	*	*	*	*	*	*
2016041205	0	18	26.07	559	3.4	3.45	7.53975	3.45767	1.14	25.98	554	3.39	3.48	7.515	3.45709	1.01606	*	*	*	*	*	*	*
2016041207	0	19	26.02	496	3.3	3.48	7.60022	3.42358	2.04	25.97	494	3.23	3.55	7.525	3.45116	2.80403	*	*	*	*	*	*	*
2016041209	0	19	23.75	540	3.3	3.17	7.20941	3.29431	1.73	23.69	533	3.37	3.14	7.175	3.30174	2.16458	*	*	*	*	*	*	*
2016041210	0	20	22.93	533	2.71	3.78	7.89829	2.90316	0.85	*	*	*	*	*	*	*	*	*	*	*	*	*	*
2016041211	1	18	24.75	553	2.99	3.34	7.75908	3.18981	1.15	24.95	547	3.03	3.34	7.76	3.21521	1.00898	*	*	*	*	*	*	*
2016041212	1	20	25.47	507	2.85	3.47	7.84854	3.24519	1.2	25.44	501	2.83	3.49	7.83	3.24904	0.660628	*	*	*	*	*	*	*
2016041213	1	18	24.61	534	3.25	3.82	7.69376	3.1987	0.76	25.95	497	3.06	3.53	7.77	3.33977	2.23759	*	*	*	*	*	*	*
2016041214	1	18	24.64	535	3.23	3.8	7.70324	3.19865	0.63	24.66	525	3.27	-----	7.715	3.19637	0.623759	*	*	*	*	*	*	*
2016041215	1	18	26.49	548	3.28	3.31	7.6874	3.4459	0.59	26.64	546	3.28	3.34	7.705	3.4575	0.511665	*	*	*	*	*	*	*
2016041216	1	18	27.33	556	3.38	3.33	7.59679	3.59757	1.54	*	*	*	*	*	*	*	*	*	*	*	*	*	*
2016041218	1	17	26.02	468	3.35	3.25	7.52273	3.45885	3.31	26.18	457	3.34	3.3	7.53	3.47676	3.09888	*	*	*	*	*	*	*
2016041219	1	18	26.36	581	3.08	3.42	8.14322	3.23705	0.86	26.29	571	3.11	3.42	8.125	3.23569	0.766929	*	*	*	*	*	*	*
2016041220	1	19	26.22	631	3.18	3.51	8.00438	3.27571	0.32	26.14	626	3.19	3.5	8.01	3.26342	0.420833	*	*	*	*	*	*	*
2016041221	1	19	25.73	534	3.06	3.77	7.74535	3.32199	1.36	25.96	523	3.1	3.76	7.76	3.34536	1.34544	*	*	*	*	*	*	*
2016041222	1	19	26.01	562	2.83	3.47	8.27235	3.14421	0.48	26.02	555	2.8	3.51	8.31	3.13117	0.58651	*	*	*	*	*	*	*
2016041224	1	20	24.07	544	3.43	3.44	7.58362	3.17395	1.41	24.07	540	3.49	3.46	7.585	3.17337	1.23215	*	*	*	*	*	*	*
2016041225	1	18	23.84	599	2.93	3.7	7.79442	3.0586	0.9	23.84	600	3	3.62	7.79	3.06033	1.00122	*	*	*	*	*	*	*
2016041226	1	18	27.98	580	3.42	3.24	8.17881	3.42103	1.81	27.94	580	3.47	3.17	8.185	3.41356	1.76402	*	*	*	*	*	*	*
2016041227	1	18	26.5	533	3.79	3.39	7.34072	3.61	1.85	26.55	532	3.23	3.41	7.365	3.60489	1.55594	*	*	*	*	*	*	*
2016041228	1	19	21.71	489	2.68	3.56	7.34226	2.95686	1.22	21.76	486	2.67	3.64	7.345	2.96256	1.06365	*	*	*	*	*	*	*
2016041229	1	20	22.93	503	2.86	3.82	7.73798	2.96331	1.25	22.92	504	2.85	3.83	7.73	2.96507	1.24287	*	*	*	*	*	*	*
2016041230	1	19	25.78	533	3.16	3.59	7.85075	3.28376	0.28	25.85	529	3.19	3.49	7.91	3.26802	0.539434	*	*	*	*	*	*	*
2016041231	1	18	24.98	539	3.35	3.49	7.70521	3.24196	1.8	24.95	540	3.31	3.52	7.69	3.24447	1.7128	*	*	*	*	*	*	*
2016041301	0	19	26.16	546	3.17	3.45	8.18504	3.19608	0.44	26.15	541	3.14	3.48	8.175	3.19878	0.252506	*	*	*	*	*	*	*
2016041302	0	21	25.74	516	3.27	3.41	7.62362	3.37635	0.91	25.78	516	3.27	3.43	7.615	3.38542	0.873107	*	*	*	*	*	*	*
2016041304	0	18	26.46	545	3.6	3.41	7.89919	3.34971	2.23	26.44	537	3.56	3.48	7.87	3.35959	2.618	*	*	*	*	*	*	*
2016041305	0	18	22.95	515	3.27	3.76	7.50748	3.05695	1.33	22.9	512	3.23	3.8	7.53	3.04117	0.952473	*	*	*	*	*	*	*
2016041306	0	18	26.83	482	3.34	3.61	8.20401	3.27035	1.38	26.78	484	3.31	3.65	8.18	3.27384	1.61467	*	*	*	*	*	*	*
2016041308	0	18	25.29	523	3.48	3.29	7.83303	3.22864	1.19	25.27	520	3.45	3.33	7.815	3.23353	1.05011	*	*	*	*	*	*	*
2016041309	0	19	24.08	551	2.88	3.72	7.78189	3.09437	0.1	*	*	*	*	*	*	*	*	*	*	*	*	*	*
2016041310	0	19	24.5	562	3.25	3.39	7.75553	3.15904	0.68	24.66	552	3.32	3.4	7.73	3.19017	0.56485	*	*	*	*	*	*	*
2016041311	1	18	24.31	542	3.08	3.63	7.80802	3.11346	1.33	*	*	*	*	*	*	*	*	*	*	*	*	*	*
2016041312	1	19	24.62	514	3.42	3.6	7.30164	3.37184	1.18	24.66	512	3.5	3.56	7.27	3.39202	1.14959	*	*	*	*	*	*	*
2016041313	1	19	28.36	500	3.18	3.43	7.7554	3.65681	0.58	28.41	494	3.17	3.42	7.775	3.65402	0.614168	*	*	*	*	*	*	*
2016041314	1	19	24.15	599	2.86	3.82	8.07103	2.99218	1.21	24.37	605	2.83	3.86	8.09	3.01236	0.928331	*	*	*	*	*	*	*
2016041315	1	18	25.77	526	2.77	3.64	8.01358	3.21579	1.33	*	*	*	*	*	*	*	*	*	*	*	*	*	*
2016041316	1	18	24.98	510	3.15	3.74	7.82982	3.19037	2.11	25.13	503	3.14	3.82	7.84	3.20536	2.08776	*	*	*	*	*	*	*
2016041317	1	18	24.72	519	2.8	3.66	7.79917	3.16957	1.55	24.76	518	2.75	3.7	7.62	3.24934	1.51169	*	*	*	*	*	*	*
2016041318	1	19	25.11	498	3.66	3.43	7.66456	3.27612	0.45	25.11	486	3.49	3.61	7.695	3.26316	0.398991	*	*	*	*	*	*	*
2016041320	1	20	24.14	602	3.47	3.37	7.36945	3.27569	0.71	24.22	606	3.42	3.44	7.35	3.29524	0.624769	*	*	*	*	*	*	*
2016041321	1	18	25.84	514	3.78	3.24	7.8988	3.27138	0.58	25.83	512	3.79	3.27	7.905	3.26755	0.594133	*	*	*	*	*	*	*
2016041322	1	17	23.34	526	2.8	3.36	7.96768	2.92934	0.47	23.26	528	2.73	3.33	7.96	2.92211	0.639225	*	*	*	*	*	*	*
2016041323	1	18	24	571	2.84	3.28	8.01272	2.99524	0.87	23.91	572	2.83	3.3	8.04	2.97388	0.939915	*	*	*	*	*	*	*
2016041324	1	19	25.19	572	2.81	3.65	8.32069	3.02739	0.75	25.33	563	2.81	3.65	8.335	3.03899	0.728767	*	*	*	*	*	*	*
2016041325	1	18	22.47	501	2.84	3.84	7.70139	2.91766	0.55	22.42	495	2.82	3.87	7.62	2.94226	0.81382	*	*	*	*	*	*	*
2016041326	1	19	24.68	553	3.17	3.68	7.91211	3.11927	1.54	24.57	546	3.12	3.74	7.91	3.10619	1.51083	*	*	*	*	*	*	*
2016041327	1	19	25.97	542	3.33	3.51	7.7585	3.34729	0.87	25.94	536	3.35	3.53	7.735	3.35359	0.959079	*	*	*	*	*	*	*
2016041328	1	19	27.17	518	3.39	3.19	7.65737	3.54821	1.88	27.18	512	3.38	3.23	7.625	3.56459	2.26539	*	*	*	*	*	*	*
2016041329	1	18	23.5	531	2.85	3.39	7.71723	3.04513	1.43	24.01	527	2.8	3.41	7.72	3.1101	1.47277	*	*	*	*	*	*	*
2016041330	1	19	24.95	498	2.78	3.59	7.86853	3.17086	0.66	24.81	499	2.77	3.61	7.885	3.14648	1.03154	*	*	*	*	*	*	*
2016041331	1	18	24.54	532	3.37	3.27	7.38681	3.32214	2.36	24.5	526	3.34	3.28	7.41	3.30634	2.46045	*	*	*	*	*	*	*
2016102101	0	18	25.08	510	3.02	3.5	7.79027	3.2194	1.08	*	*	*	*	*	*	*	25.14	506	2.89	3.63	7.7893	3.22751	1.41
2016102102	0	18	24.66	538	3.24	3.48	7.47474	3.29911	0.73	24.47	536	3.21	3.55	*	*	*	24.56	527	3.25	3.55	7.46645	3.28938	0.71
2016102103	0	19	26.21	539	3.58	3.04	7.74163	3.38559	1.28	26.35	538	3.55	3.06	*	*	*	26.32	538	3.57	3.08	7.7229	3.40805	1.25
2016102104	0	17	26.38	534	3.21	3.57	7.64063	3.45259	3.06	26.43	533	3.15	3.65	*	*	*	26.44	530	3.11	3.7	7.67912	3.4431	2.46
2016102105	0	18	27.12	578	2.94	3.45	8.27949	3.27557	0.5	27.23	580	2.89	3.42	*	*	*	27.32	574	2.92	3.49	8.25442	3.30974	0.68
2016102106	0	18	22.65	557	2.55	3.74	8.13888	2.78294	3.7	22.58	573	2.72	4.6	*	*	*	22.5	558	2.45	3.86	8.12581	2.76895	3.43
2016102107	0	19	25.58	529	3.14	3.38	7.62008	3.35692	1.84	*	*	*	*	*	*	*	25.59	523	3.1	3.42	7.51541	3.405	3.21
2016102108	0	19	25.77	558	3.15	3.94	7.93368	3.24818	0.91	25.77	556	3.25	3.75	*	*	*	25.84	557	3.27	3.74	7.92069	3.26234	0.93
2016102109	0	19	26.16	544	3.46	3.56	7.73251	3.38312	0.74	26.28	552	3.42	3.62	*	*	*	26.45	549	3.41	3.69	7.71552	3.42816	0.59
2016102110	0	*	26.71	544	3.41	3.47	7.79884	3.42487	1.27	26.8	543	3.39	3.55	*	*	*	26.84	542	3.41	3.46	7.81143	3.43599	1.56
2016102111	0	18	25.25	483	3.34	3	8.1327	3.10475	0.38	25.24	480	3.56	2.8	*	*	*	25.26	483	3.33	3.03	8.14727	3.10043	0.11
2016102112	0	19	25.2	513	3.23	3.58	7.61803	3.30794	2.38	25.29	520	3.16	3.67	*	*	*	25.32	518	3.23	3.61	7.58647	3.33752	2.02
2016102113	1	18	26.16	543	3.52	3.42	8.19428	3.19247	1.13	26.18	540	3.53	3.4	*	*	*	26.27	541	3.52	3.42	8.18741	3.20859	1.16
2016102115	1	17	26.54	570	3.6	3.3	8.02937	3.30537	0.55	26.57	563	3.54	3.4	*	*	*	26.53	561	3.51	3.49	8.00095	3.31586	0.65
2016102116	1	18	24.06	514	3.06	3.56	7.42726	3.23942	1.3	24.09	511	3.03	3.58	*	*	*	24.15	514	2.88	3.79	7.39884	3.26403	1.64
2016102118	1	18	25.34	495	3.19	3.37	7.4114	3.41906	1.48	25.41	495	3.21	3.44	*	*	*	25.38	490	3.12	3.49	7.4353	3.41345	0.79
2016102119	1	18	24.97	578	2.86	3.36	8.2277	3.03487	0.07	25.05	587	2.85	3.41	*	*	*	25.08	574	2.86	3.39	8.18109	3.06561	0.48
2016102120	1	18	24.21	565	2.85	3.6	7.73376	3.13043	0.95	24.26	580	2.78	3.69	*	*	*	24.21	557	2.79	3.66	7.73426	3.13023	0.72
2016102121	1	18	22.47	535	3.04	3.46	7.44295	3.01896	0.96	22.58	533	3.04	3.47	*	*	*	22.57	527	3.06	3.51	7.44022	3.03351	0.79
2016102123	1	18	25.13	567	3.19	3.25	7.94317	3.16372	0.34	25.17	567	3.2	3.24	*	*	*	*	*	*	*	*	*	*
2016102124	1	18	24.57	560	3.23	3.3	7.65335	3.21036	0.55	24.67	553	3.22	3.29	*	*	*	24.59	553	3.25	3.34	7.67718	3.203	0.79
2016102125	1	19	24.18	540	3.29	3.29	7.66518	3.15453	1.61	24.16	536	3.28	3.29	*	*	*	24.21	539	3.35	3.27	7.66986	3.15651	1.43
2016102126	1	18	24.19	535	2.7	3.52	8.12229	2.97822	0.67	*	*	*	*	*	*	*	24.29	535	2.67	3.55	8.11338	2.99382	0.58
2016102127	1	18	24.42	561	2.99	3.72	7.56263	3.22904	1.17	*	*	*	*	*	*	*	24.49	568	3	3.8	7.60004	3.22235	1.47
2016102129	1	18	25.06	517	3.79	3.35	7.99763	3.13343	0	25.08	523	3.76	3.37	*	*	*	25	519	3.75	3.39	7.99574	3.12667	0
2016102130	1	18	25.3	520	3.18	3.58	7.97755	3.1714	0.8	25.32	523	3.16	3.65	*	*	*	25.39	510	3.18	3.62	8.03227	3.161	0.57
2016102201	0	18	24.48	509	3.19	3.49	7.70837	3.17577	1.06	24.55	509	3.16	3.55	*	*	*	24.57	509	3.16	3.56	7.69598	3.19258	1.02
2016102202	0	18	25.96	477	3.41	3.18	7.95469	3.26348	1.71	25.99	478	3.42	3.17	*	*	*	26.07	469	3.49	3.13	7.95598	3.27678	1.24
2016102203	0	18	23.39	590	3.55	3.61	8.27816	2.82551	0.91	23.37	589	3.5	3.64	*	*	*	23.41	579	3.53	3.65	8.23834	2.84159	0.69
2016102204	0	18	27.04	573	3.44	2.99	7.31788	3.69506	1.67	26.95	557	3.73	2.6	*	*	*	26.92	570	3.29	*	7.27252	3.7016	1.52
2016102205	0	18	26.05	509	3.24	3.38	8.3924	3.104	0.08	26.03	504	3.23	3.43	*	*	*	26.07	496	3.27	3.34	8.4018	3.10291	0.08
2016102206	0	19	25.43	508	3.48	3.69	7.81187	3.2553	1.07	25.49	508	3.45	3.69	*	*	*	25.48	505	3.44	3.76	7.80115	3.26619	1.45
2016102207	0	18	27.18	519	3.34	3.34	7.74567	3.50906	0.62	27.21	516	3.34	3.32	*	*	*	27.27	516	3.34	3.34	7.75547	3.51623	0.64
2016102208	0	20	25.54	543	3.3	3.22	7.90457	3.23104	0.74	*	*	*	*	*	*	*	25.63	539	3.35	3.26	7.92214	3.23524	1.16
2016102209	0	18	25.53	560	3.13	3.37	8.05498	3.16947	0.28	25.57	561	3.18	3.11	*	*	*	25.65	557	3.22	3.21	8.08094	3.17413	0.11
2016102211	0	19	25.4	557	3.02	3.7	8.1632	3.11152	0.39	25.44	556	3.08	3.57	*	*	*	25.62	550	3.09	3.57	8.14141	3.14687	0.21
2016102212	0	18	24.64	541	3.23	3.3	7.69489	3.20213	0.9	24.67	536	3.21	3.33	*	*	*	24.65	578	3.2	3.38	7.71999	3.19301	1.13
2016102213	1	19	24.14	516	2.97	3.5	8.124	2.97144	0.49	*	*	*	*	*	*	*	24.19	510	3.05	*	8.10651	2.98402	0.55
2016102214	1	18	25.48	557	2.86	3.53	7.57544	3.3635	3.23	25.64	560	2.91	3.46	*	*	*	25.69	552	2.88	3.54	7.58107	3.3887	2.87
2016102215	1	18	26.05	572	3.44	3.36	7.72816	3.37079	1.22	26	569	3.43	3.39	*	*	*	25.96	566	3.42	3.43	7.70451	3.36945	1.29
2016102217	1	18	24.67	513	3.11	3.31	7.96828	3.09603	0.89	24.73	510	3.13	3.3	*	*	*	24.81	506	3.16	3.27	7.96913	3.11326	0.83
2016102219	1	18	25.61	519	3.48	3.75	7.68791	3.3312	0.93	25.76	521	3.48	3.76	*	*	*	25.63	506	3.36	3.82	7.66248	3.34487	0.86
2016102220	1	17	23.17	538	3.11	3.53	7.42512	3.12049	0.48	23.34	539	3.1	3.48	*	*	*	23.39	533	3.1	3.56	7.41457	3.1546	0.51
2016102221	1	19	24.1	580	2.72	3.54	7.90492	3.04873	0.11	24.13	578	2.77	3.45	*	*	*	24.16	571	2.89	3.42	7.91145	3.0538	0.22
2016102222	1	19	26.58	523	3.17	3.65	8.00065	3.32223	1.64	26.64	512	3.2	3.45	*	*	*	26.74	518	3.26	3.57	7.98872	3.34722	2.36
2016102223	1	19	20.86	564	2.62	3.69	7.3367	2.84324	0.79	20.91	571	2.6	3.73	*	*	*	20.94	559	2.61	3.77	7.32771	2.85765	0.61
2016102224	1	18	25.35	478	2.96	3.41	8.05508	3.14708	0.94	25.38	475	2.96	3.43	*	*	*	25.4	478	2.94	3.42	8.07218	3.14661	0.89
2016102225	1	18	24.93	516	3.23	3.29	7.51686	3.31655	1.4	25.01	516	3.27	3.32	*	*	*	25.09	513	3.28	3.28	7.51866	3.33703	1.73
2016102226	1	18	23.9	553	3.32	3.69	7.81748	3.05725	1.74	23.94	549	3.37	3.67	*	*	*	23.89	552	3.3	3.72	7.81522	3.05686	2.08
2016102227	1	19	24.37	548	3.29	3.31	7.53557	3.23399	0.66	24.38	547	3.27	3.34	*	*	*	24.44	540	3.25	3.36	7.52068	3.24971	0.82
2016102228	1	19	24.7	535	2.93	3.56	7.73327	3.19399	0.66	24.72	536	2.94	3.56	*	*	*	*	*	*	*	*	*	*
2016102229	1	18	24.77	570	2.9	3.6	7.82645	3.16491	0.59	24.75	576	2.86	3.6	*	*	*	24.74	574	2.83	3.57	7.85528	3.14947	0.21
2016102230	1	18	25.51	538	3.37	3.35	7.80351	3.26904	1.2	25.52	528	3.22	3.5	*	*	*	25.54	534	3.39	3.36	7.70151	3.31623	1.14
