# Supplementary material for: Development pattern of ocular biometric parameters and refractive error in young Chinese adults: a longitudinal study of first-year university students
Source: BMC Ophthalmol. 2022 May 14;22:220. doi: 10.1186/s12886-022-02440-9 (PMC9107769; doi:10.1186/s12886-022-02440-9)
Supplement: Supplementary file 3 — Additional file 3. Questionnaires results. [file 12886_2022_2440_MOESM3_ESM.xlsx]

## Sheet: Sheet1
ID	age	SEX	VISION	WEAR	OPERATION	WAY	TIME1	GAME	TIME2	WORK	TIME3	MYOPIA	HIGH	SORE
2016012101	19	0	1	1	1	1	4	0	3	0	4	2	2
2016012106	18	0	1	1	1	1	4	0	4	0	4	1	3
2016012108	17	0	1	1	1	1	4	1		0	3	1	2	3
2016012109	18	0	1	1	1	1	4	0	4	0	1	2	2	10
2016012110	19	0	1	1	1	1	4	0	1	0	2	1	2
2016012111	18	0	1	1	1	1	4	1		0	4	2	3
2016012113	19	0	1	1	1	2	3	0	3	0	1	1	1	11
2016012114	19	1	1	1	1	1	1	1	5	1	5	1	2	8
2016012116	20	1	1	1	1	2	4	0	4	0	4	2	2
2016012120	19	1	6	1	1	3	4	1	5	0	4	1	1	10
2016012122	18	1	1	1	1	1	3	1	5	0	3	1	2	1
2016012129	19	1	1	0	1	2	4	0	1	0	4	2	2
2016012201	17	0	1	1	1	2	3	0	3	0	2	2	2	5
2016012202	19	0	1	1	1	1	3	0	1	0	2	1	2	9
2016012204	18	0	6	1	0	3	4	1		0	2	1	1	1
2016012205	17	0	1	1	1	1	4	0	2	0	4	1	3	7
2016012207	18	0	1	1	1	1	4	1		0	4	1	1	9
2016012208	18	0	1	1	1	1	3	1		0	3	2	2	3
2016012209	18	0	1	1	1	1	4	1		0	4	1	2	10
2016012212	19	0	1	1	1	1	3	1	5	0	4	2	2	7
2016012213	18	0	1	1	1	1	4	0	2	0	2	2	2	8
2016012302	18	0	1	1	1	1	4	1	2	1	4	2	2	4
2016012304	19	0	1	1	1	2	4	0	3	0	3	2	2
2016012306	18	0	6	1	1	3	4	0	1	0	4	2	2
2016012315	18	1	1	1	1	1	4	1	1	0	4	2	2	8
2016012316	18	1	6	1	1	3	3	1	5	0	4	2	2	4
2016012318	18	1	1	1	1	1	4	0	1	0	3	1	1	4
2016012323	18	1	6	1	1	3	3	0	2	1	5	2	2	9
2016015106	19	0	1	1	1	1	3	0	2	0	3	2	2	3
2016015120	18	1	1	1	1	1	4	1		0	1	1	2
2016015123	18	1	1	1	1	1	4	0	1	0	4	1	2	10
2016015124	18	1	1	1	1	1	4	0	2	0	3	1	1	6
2016015125	18	1	2	0	1	2	4	0	2	0	3	2	2
2016015126	18	1	1	1	1	1	4	1		0	4	1	2	25
2016015127	18	1	1	1	1	1	4	0	2	0	3	2	2	3
2016015129	18	1	1	1	1	1	4	0	1	0	2	1	3	7
2016015204	17	0	1	1	1	1	3	1		0	4	1	2
2016015205	19	0	1	1	1	1	4	0	2	0	3	2	2	13
2016015206	18	0	1	0	1	1	4	0	3	0	4	2	2	5
2016015207	19	0	1	1	1	1	4	0	4	0	2	2	2
2016015211	18	0	1	1	1	2	4	1		0	4	2	2	0
2016015212	18	0	1	1	1	1	3	0	1	0	2	2	2	5
2016015213	17	0	1	1	1	2	4	1		0	2	1	1	12
2016015215	18	0	1	1	1	1	4	0	3	0	2	2	2	9
2016015216	19	1	1	1	1	1	3	0	1	0	4	1	2	3
2016015217	18	1	1	1	1	1	3	0	1	0	4	2	2	6
2016015218	17	1	1	1	1	1	4	1		0	3	2	2
2016015227	19	1	6	1	1	3	2	1		0	4	2	2
2016015228	18	1	6	1	1	2	5	0	4	0	4	1	2	9
2016015230	19	1	1	1	1	1	4	1		0	2	1	2
2016015401	18	0	1	1	1	2	4	0	3	0	4	2	2
2016015402	18	0	1	1	1	1	4	0	2	1		2	2
2016015408	22	0	1	1	1	1	4	0	2	0	2	1	1	1
2016015409	18	0	6	1	1	3	4	0	3	1	5	2	2	13
2016015410	19	0	1	1	1	1	4	0	3	0	4	2	2	3
2016015413	18	0	6	1	1	3	4	0	4	0	4	1	2	10
2016015414	17	0	1	1	1	1	2	0	2	0	2	2	2	4
2016015417	19	1	1	1	1	1	4	0	3	0	4	2	2	8
2016015418	18	1	1	1	1	2	4	0	2	0	4	1	2	3
2016015419	20	0	1	1	1	2	4	0	1	0	4	2	2
2016015420	18	1	1	1	1	1	3	1	5	1	5	1	2	13
2016015421	17	1	1	1	1	2	4	0	2	0	2	2	2
2016015424	18	1	1	1	1	1	4	1	5	0	2	1	2
2016015427	18	1	1	1	1	1	4	1	5	0	3	1	2	18
2016015428	18	1	1	1	1	2	4	0	2	0	3	1	2	7
2016015430	19	1	1	1	1	1	4	0	1	0	3	2	2	14
2016015502	19	0	1	1	1	1	2	0	2	1	5	2	2	2
2016015505	18	0	1	1	1	1	4	0	3	0	1	2	2
2016015506	18	0	1	1	1	2	4	0	3	0	2	2	2
2016015518	19	1	6	1	1	3	4	1	5	0	4	2	2	8
2016015525	19	1	1	1	1	1	4	0	1	0	4	2	2	5
2016016107	19	0	1	1	1	1	3	0	3	0	3	2	2
2016016109	20	0	1	1	1	1	3	1	5	0	3	1	2
2016016111	18	0	1	1	1	1	4	0	2	0	3	2	2
2016016115	17	1	1	1	1	2	4	1	5	0	2	2	2	7
2016016116	18	1	1	1	1	3	4	0	1	1	2	2	2	14
2016016117	19	1	1	1	1	1	4	1	5	0	1	2	2
2016016122	19	1	1	2	2	2	4	1	5	0	1	1	2	6
2016016124	18	1	1	1	1	1	4	1	5	0	4	2	2
2016016125	18	1	6	1	1	3	2	1		0	2	2	2
2016016132	17	1	1	1	1	1	3	0	2	0	3	2	2
2016021101	18	0	1	1	1	2	4	0	3	1	2	1	1
2016021109	19	1	1	1	1	2	4	0	1	0	4	2	2
2016021211	19	1	1	1	1	1	2	0	1	0	2	2	2	7
2016021214	19	1	6	1	1	3	4	0	4	0	4	1	2
2016021229	18	1	1	1	1	1	4	0	2	0	2	2	2
2016021301	17	1	1	1	1	1	4	1		0	2	1	2	11
2016021302	19	1	1	1	1	1	4	1		0	4	2	2	7
2016021303	18	1	6	1	1	3	3	1		0	4	2	2
2016021304	17	1	1	1	1	2	3	0	2	0	3	2	2	11
2016021307	18	1	6	1	1	3	4	0	3	0	1	1	3	13
2016021308	17	1	1	1	1	1	2	4	1	0	4	2	2	35
2016021309	19	1	1	1	1	2	4	0	2	0	2	2	2	8
2016021310	18	1	1	1	1	1	4	0	1	0	4	2	2	1
2016021311	18	1	1	0	1	1	4	0	1	0	3	2	2
2016021315	20	1	1	1	1	1	4	1		0	4	2	2	30
2016021316	18	1	1	0	1	1	4	0	3	0	2	2	2
2016021317	18	1	1	1	1	2	4	1		0	1	2	2	13
2016021319	18	1	1	1	1	2	4	0	1	0	1	3	3
2016021320	18	1	1	0	1	1	4	0	3	0	3	2	2	9
2016021323	19	1	1	1	1	1	4	0	3	0	2	2	2
2016021324	18	1	1	1	1	1	4	0	1	0	3	1	2	1
2016021325	18	1	6	1	1	1	4	0	3	0	4	1	1	3
2016021328	19	1	6	1	1	3	4	1		0	3	2	2	10
2016021402	18	1	6	1	1	3	4	0	4	0	4	3	3
2016021405	19	1	1	1	1	1	4	0	3	0	3	2	2	11
2016021406	19	1	1	1	1	2	4	1		0	4	3	3
2016021408	18	1	1	1	1	2	4	0	2	0	3	2	2
2016021409	18	1	1	1	1	1	4	1	5	0	2	2	2
2016021410	22	1	1	0	1	1	2	0	3	0	3	1	2	3
2016021412	18	1	1	1	1	2	4	0	1	0	2	2	2	8
2016021413	19	1	1	1	1	1	4	0	2	0	2	2	2	7
2016021414	18	1	1	1	1	2	4	0	1	0	2	2	2	5
2016021415	19	1	1	1	1	2	3	0	1	0	2	2	2	7
2016021418	19	1	1	1	1	1	4	0	3	1		2	2	17
2016021419	19	1	1	1	1	2	2	1		0	1	2	2	2
2016021421	18	1	3	0	1	3	3	0	1	0	2	1	1	2
2016021423	18	1	2	0	1	2	3	0	1	0	2	1	2
2016021424	19	1	1	1	1	1	2	0	3	0	2	1	2	10
2016021425	18	1	1	1	1	1	4	1	5	0	4	1	1	24
2016022103	18	1	6	1	1	3	3	1	5	0	3	2	2	4
2016022104	20	1	1	1	1	1	4	0	1	0	2	2	2	5
2016022105	18	1	1	1	1	1	4	1	5	0	3	1	2
2016022111	18	1	1	1	1	2	4	1	5	0	4	2	2	17
2016022112	18	1	1	1	1	1	3	1	5	0	3	2	2	9
2016022113	18	1	1	1	1	2	4	1	5	0	3	2	2	10
2016022114	18	1	1	1	1	1	4	0	4	0	3	2	2	8
2016022116	18	1	1	1	1	1	4	0	1	0	4	1	3	17
2016022117	18	1	1	1	1	1	4	0	3	0	3	1	1	27
2016022118	19	1	1	1	1	1	4	0	2	0	2	2	2
2016022121	19	1	1	1	1	1	4	1	5	0	3	1	1	7
2016022122	19	1	1	1	1	1	4	0	1	1	5	2	2
2016022123	18	1	1	1	1	1	4	1	2	0	2	2	2	13
2016022124	18	1	1	1	1	1	4	0	1	0	2	2	2	11
2016022125	18	1	1	1	1	2	4	1	5	0	4	2	2
2016022126	17	1	2	1	1	2	4	0	3	0	3	2	2
2016033106	18	0	6	1	1	3	4	0	3	0	4	2	2	0
2016033107	18	0	1	1	1	2	3	0	2	0	2	2	2
2016033108	18	0	1	1	1	1	4	0	1	0	3	1	1	5
2016033118	18	0	6	1	1	3	3	1	5	0	3	1	2	4
2016033119	18	0	1	1	1	1	3	1	5	0	3	1	2
2016033122	18	0	6	1	1	3	4	0	1	0	3	2	2	3
2016033123	18	0	1	1	1	2	4	0	4	0	1	1	3	4
2016033124	17	0	1	1	1	1	3	0	5	0	5	1	2
2016033127	18	1	1	1	1	1	4	0	2	0	2	1	2
2016033128	18	1	1	1	1	1	4	1	5	1	2	1	1	7
2016033129	18	1	4	0	1	3	2	0	2	0	2	1	1
2016033131	18	1	6	1	1	3	4	1	5	0	3	2	2	17
2016033132	17	1	1	1	1	1	4	1	5	0	4	1	2	5
2016033133	18	1	1	1	1	2	4	1	5	0	3	2	2	2
2016033134	18	1	1	1	1	1	4	0	2	0	2	1	1	3
2016033135	18	1	1	1	1	1	4	1	5	0	4	1	2	15
2016033136	19	1	1	1	1	1	4	1	1	0	4	1	2
2016033137	18	1	1	1	1	1	3	0	2	0	2	2	2
2016033139	16	1	1	1	1	1	3	1	5	0	3	1	2	6
2016033140	18	1	1	1	1	2	3	1	5	0	4	2	2	18
2016033141	18	1	1	1	1	1	4	1	5	0	4	1	2	6
2016033143	19	1	1	1	1	2	4	0	1	0	4	2	2
2016033145	19	1	1	1	1	2	4	0	1	1	1	2	2	3
2016033146	18	1	6	1	1	3	4	1	5	0	2	2	2
2016033148	18	1	1	1	1	1	3	1		0	3	2	2	7
2016033149	18	1	1	1	1	1	4	0	1	0	3	1	1	6
2016033150	19	1	1	1	1	1	4	0	1	0	2	1	2
2016033151	18	1	1	1	1	2	4	0	2	0	3	2	2
2016033152	18	1	1	1	1	1	3	1	5	0	2	2	2	6
2016042108	19	0	1	1	1	1	4	0	1	0	4	1	2	5
2016042112	18	1	1	1	1	1	3	1		0	4	1	2	8
2016042113	19	1	6	1	1	3	4	1		0	3	2	2
2016042114	20	1	1	0	1	1	4	0	2	0	4	2	2
2016042115	18	1	1	1	1	2	4	1		0	2	2	2	8
2016042117	19	1	1	1	1	1	4	1		0	4	1	2
2016042118	18	1	1	1	1	1	4	0	2	0	4	1	2
2016042120	20	1	6	1	1	3	4	0	1	1		2	2	5
2016042123	18	1	6	1	0	3	4	0	1	0	2	1	2	15
2016042124	18	1	6	1	1		4	1		0	4	1	2	3
2016042125	18	1	1	1	1	1	3	1		0	2	1	2	5
2016042128	19	1	1	1	1	1	4	0	2	1		2	2	6
2016051101	20	0	1	1	1	1	4	0	3	0	2	2	2	0
2016051105	18	0	1	1	1	1	4	0	4	0	3	2	2
2016051109	18	0	1	1	1	1	4	0	3	0	2	1	2	10
2016051113	19	0	1	1	1	2	3	0	1	1	3	1	1	7
2016051117	19	0	1	1	1	1	4	0	3	1	1	1	2	5
2016051119	18	1	1	1	1	2	4	0	2	0	2	2	2	10
2016051124	19	1	1	1	1	2	3	1		0	3	1	2	7
2016051126	18	1	1	1	1	1	4	1		1		1	2	27
2016051130	18	1	1	1	1	1	4	1	5	0	4	2	2	7
2016051205	19	0	1	1	1	1	3	0	2	0	2	1	1	4
2016051210	19	0	6	1	1	3	4	0	2	0		2	2	9
2016051215	18	0	1	1	1	1	4	1		0	3	1	2	9
2016051219	19	1	6	1	1	4	4	1		0	4	1	3	6
2016051220	19	1	1	1	1	1	4	0	2	1		1	3	14
2016051223	19	1	6	1	1	3	4	0	2	0	3	2	2
2016051225	18	1	1	1	1	1	4	1		0	4	1	2	14
2016051227	18	1	6	1	1	3	3	0	2	0	2	3	2	9
2016051229	20	1	1	1	1	2	2	1	1	0	4	2	2	7
2016051230	18	1	1	1	1	1	4	0	1	0	2	1	2	6
2016052103	18	0	1	1	1	1	4	0	4	0	4	2	2	12
2016052104	18	0	1	1	1	2	4	0	3	0	3	1	3	0
2016052111	19	0	6	1	1	1	4	0	4	0	1	1	2	5
2016052112	21	0	6	1	1	3	3	0	3	1	2	2	2	7
2016052114	18	1	1	1	1	1	4	1	5	0	3	1	2	7
2016052115	17	1	1	1	1	1	3	0	3	1	5	1	2	13
2016052116	18	1	1	1	1	1	4	0	4	0	2	1	1
2016052117	18	1	1	1	1	1	4	1	5	0	4	1	2	6
2016052118	19	1	1	1	1	1	4	0	1	0	3	2	2	4
2016052119	17	1	1	1	1	1	4	0	2	0	2	2	2	10
2016052120	18	1	1	1	1	1	4	0	2	0	2	1	1	1
2016052122	18	1	1	1	1	2	4	1	5	0	3	1	2	6
2016052123	18	1	1	1	1	1	3	0	2	0	2	2	2	0
2016052124	*	1	1	1	1	1	2	1	1	0	4	1	2	10
2016052126	18	1	1	1	1	1	4	0	3	0	2	1	2	2
2016052127	19	0	1	1	1	1	4	0	1	0	4	1	2	3
2016052128	18	1	1	1	1	1	3	0	2	0	4	2	2	10
2016052129	19	1	1	1	1	1	4	0	1	0	4	2	2	9
2016061101	18	0	1	1	1	1	4	0	3	0	2	2	2	24
2016061102	18	0	1	1	1	1	4	0	2	0	2	2	2	17
2016061103	19	0	1	1	1	1	4	0	2	0	2	2	2	14
2016061105	17	1	1	1	1	1	4	0	4	0	3	1	1	6
2016061106	19	0	1	1	1	1	4	1		0	4	2	2	6
2016061107	18	0	6	1	1	3	2	0	3	0	2	2	2	12
2016061109	18	0	1	1	1	1	3	0	3	0	2	1	2	13
2016061110	19	0	1	1	1	1	3	0	3	0	4	2	2	12
2016061111	18	1	6	1	1	1	4	1		0	2	2	2	11
2016061113	18	1	1	1	1	1	4	1		0	2	2	2	7
2016061118	18	1	1	1	1	2	4	0	1	0	3	1	2	15
2016061119	18	1	1	1	1	2	4	0	1	0	2	2	2	15
2016061121	19	1	1	1	1	1	4	0	4	0	4	2	2	12
2016061123	18	1	1	1	1	2	4	0	2	0	2	2	2	4
2016061124	19	1	1	1	1	1	4	1		0	1	2	2	3
2016061128	19	1	1	1	1	1	3	0	3	0	3	2	2	22
2016061130	18	1	5	1	1	2	4	0	3	0	4	2	2	12
2016061201	20	0	1	1	1	1	3	1		0	4	1	2	0
2016061204	19	0	1	1	1	1	4	0	2	0	2	2	2	11
2016061210	17	1	1	1	1	1	4	0	1	0	3	2	2	20
2016061212	18	1	1	1	1	2	4	0	1	0	3	2	2	28
2016061214	17	1	1	1	1	2	3	0	2	0	2	2	2	10
2016061215	18	1	6	2	2	4	4	0	1	0	2	2	2	6
2016061216	18	1	6	1	1	2	4	0	2	1		2	2	9
2016061217	18	1	6	1	1	4	4	0	3	0	2	2	2	17
2016061221	19	1	1	1	1	1	4	0	2	0	2	2	2	10
2016061222	19	1	1	1	1	1	4	1		0	2	1	2	9
2016061223	19	1	1	1	1	1	4	1		0	4	1	2	16
2016061226	19	1	1	1	1	1	4	1		0	3	2	2	15
2016061227	18	1	6	1	0	1	4	0	4	0	2	1	3
2016061228	19	1	1	1	1	1	4	0	2	0	3	1	1	12
2016061230	19	1	1	1	1	1	4	0	2	1	2	2	2	9
2016062102	18	0	6	1	1	3	4	0	4	0	4	2	2	10
2016062114	19	0	1	1	1	1	4	1		0	3	1	2	10
2016062118	19	0	1	1	1	1	4	0	4	0	2	2	2	12
2016062119	18	0	1	1	1	1	4	0	2	0	2	2	2	9
2016062120	18	0	1	1	1	1	4	0	1	0	3	1	1	14
2016062121	19	1	1	1	1	1	4	0	2	0	4	1	1	23
2016062122	18	1	1	1	1	2	3	0	1	0	3	2	2	10
2016062129	18	1	1	1	1	1	3	1		0	4	2	2	7
2016062201	17	0	1	1	1	1	3	1		1		2	2	4
2016062202	18	0	6	1	1	3	4	0	3	0	3	2	2	8
2016062206	18	0	1	1	1	1	4	1		1		1	2	8
2016062208	18	0	1	1	1	2	4	0	3	0	2	1	2	31
2016062210	19	0	6	1	1	3	3	0	2	0	3	2	2	6
2016062212	19	0	1	1	1	1	4	0	4	0	3	2	2	7
2016062215	19	0	1	1	1	1	4	0	3	0	2	1	2	7
2016062216	19	0	1	1	1	2	4	0	3	0	2	2	2	13
2016062218	18	0	1	1	1	1	4	0	2	0	4	1	2	11
2016062222	17	1	1	1	1	1	1	4	1	0	3	2	2	15
2016062223	16	1	1	1	1	2	3	1		0	4	2	2	4
2016062224	18	1	1	0	1	1	4	0	1	0	4	1	2	8
2016062225	18	1	1	0	1	1	4	1		0	4	2	2	11
2016062226	18	1	6	1	1	3	2	1		0	3	2	2	8
2016062227	19	1	6	1	1	3	4	1		0	1	2	2	9
2016063102	18	0	6	1	1	2	4	0	3	0	3	1	1
2016063104	19	0	6	1	1	3	4	0	3	0	4	2	2	11
2016063106	18	0	6	1	1	3	4	0	1	0	2	2	2
2016063107	18	0	1	1	1	1	4	0	3	0	4	1	2	10
2016063110	18	0	1	1	1	1	4	1	5	0	4	2	2
2016063112	18	1	6	1	1	3	4	0	2	0	2	1	2	11
2016063117	18	1	1	1	1	2	4	1		1		2	2
2016063120	19	1	1	1	1	2	4	1	5	0	3	1	2	29
2016063121	19	1	1	1	1	2	4	1	5	0	4	3	3	26
2016063126	18	1	1	1	1	1	4	1		0	2	2	2
2016063129	18	1	1	1	1	1	4	0	1	0	4	2	2
2016063130	19	1	1	1	1	1	3	1		0	4	1	2
2016091102	19	0	1	1	1	1	4	0	2	0	4	1	2
2016091103	17	0	1	1	1	2	3	0	1	0	2	2	2	6
2016091104	19	0	6	1	1	3	4	0	2	0	4	3	2	13
2016091105	18	0	1	1	1	1	3	1	5	0	4	1	1	8
2016091109	18	1	1	1	1	2	4	0	1	0	3	1	2	0
2016091111	18	1	1	1	1	2	4	1		0	3	2	2	0
2016091115	19	1	1	1	1	2	2	0	3	0	4	2	2
2016091116	18	1	1	1	1	1	3	1		0	3	2	2	5
2016091117	18	1	1	1	1	1	4	1		0	4	1	2
2016091118	18	1	1	1	1	1	3	0	1	0	3	1	2	6
2016091119	18	1	6	1	1	3	4	1		1		2	2
2016091120	18	1	1	1	1	2	2	1		0	2	2	2
2016091123	20	1	6	1	1	3	4	1		1		2	2	6
2016091124	17	1	1	1	1	2	4	1		0	3	1	1	18
2016091126	19	1	1	1	1	1	4	1	5	1	5	3	2	14
2016091127	18	1	6	1	1	3	4	1		0	3	2	2	10
2016091130	17	1	1	1	1	2	2	1		0	2	1	2
2016102102	18	0	1	1	1	1	4	0	2	0	4	2	2	3
2016102103	19	0	1	1	1	1	2	1		2	0	2	2	5
2016102105	18	0	1	1	1	1	3	0	1	0	4	2	1	14
2016102106	18	0	1	1	1	1	4	1		1		2	2
2016102108	19	0	1	1	1	1	3	0	2	0	3	1	2	10
2016102110	18	0	1	1	1	1	4	0	1	1	5	2	2
2016102112	19	0	1	1	1	1	4	0	4	0	3	2	2
2016102113	18	1	1	1	1	1	4	9	4	1	1	1	2
2016102114	18	1	4	0	1	3	3	1		0	2	1	1	6
2016102115	17	1	1	1	1	1	2	0	1	0	2	1	2	1
2016102119	18	1	1	1	1	1	3	0	2	1	5	2	2	5
2016102121	18	1	6	1	1	3	4	0	2	0	4	2	2
2016102122	18	1	1	1	1	2	4	1	5	0	2	1	2	4
2016102123	18	1	6	1	1	3	3	1		0	2	2	2
2016102124	18	1	1	1	1	2	4	0	2	0	2	2	2	16
2016102125	19	1	1	1	1	2	4	0	3	0	2	1	2	15
2016102126	18	1	6	1	1	3	4	0	4	1	1	1	2
2016102128	19	1	1	1	1	1	4	1		0	2	2	2	6
2016102129	18	1	1	1	1	2	4	1	5	1	5	2	2	12
2016102130	18	1	1	1	1	1	4	0	1	0	1	2	2	9
2016102201	18	0	1	1	1	1	5	0	2	0	3	2	2
2016102202	18	0	1	1	1	1	4	1		0	3	1	2	8
2016102205	18	0	6	1	1	3	4	0	2	0	4	3	2	5
2016102208	20	0	1	1	1	2	2	1	1	0	3	2	2
2016102213	19	1	6	1	1	3	3	0	2	0	4	2	2	32
2016102217	18	1	6	1	1	2	4	1	5	0	4	1	2	7
2016102220	17	1	1	1	1	2	2	1	5	0	4	1	2	2
2016102221	19	1	1	1	1	2	3	1		0	4	3	2
2016102222	19	1	1	1	1	1	4	1	5	0	3	3	2	4
2016102223	19	1	1	1	1	1	4	0	1	1		2	2	4
2016102224	18	1	1	1	1	1	4	1	5	0	4	1	2	3
2016102226	18	1	1	1	1	1	4	1		0	3	1	2
2016102229	18	1	1	1	1	1	4	1		0	4	2	2	2
2016102230	18	1	1	1	1	1	3	1		0	4	1	2
2016112101	18	0	1	1	1	2	4	0	4	1		2	2	6
2016112102	20	0	1	1	1	1	4	0	4	1		2	2	4
2016112103	19	0	6	1	1	3	4	0	3	0	2	2	2	9
2016112104	19	0	1	1	1	1	3	0	3	1		2	2	3
2016112105	20	1	1	1	1	1	3	1		0	3	1	2	10
2016112106	19	0	1	1	1	1	4	0	4	0	1	1	2	14
2016112110	20	0	1	1	1	1	4	0	1	0	2	1	2
2016112111	18	0	1	1	1	1	4	0	4	0	2	1	2	8
2016112114	18	1	1	1	1	1	4	0	1	0	4	2	2	7
2016112116	18	1	1	1	1	1	4	0	3	0	4	2	2	12
2016112117	18	1	1	1	1	1	4	0	3	0	1	1	2	30
2016112118	18	1	1	1	1	2	4	1		0	2	1	2	13
2016112120	19	1	1	1	1	1	4	1		0	4	2	2	23
2016112121	18	1	1	1	1	1	4	0	2	0	1	1	1	6
2016112122	18	1	1	1	1	1	4	0	1	0	3	1	3	6
2016112123	18	1	1	1	1	1	4	0	4	1		1	2	5
2016112124	19	1	6	1	1	3	4	0	4	0	2	2	2
2016112125	20	1	1	1	1	1	4	0	1	0	3	2	2	8
2016112126	21	1	6	1	1	3	4	1		0	4	2	3
2016112127	19	1	1	1	1	2	4	1		0	4	2	2	9
2016112129	18	1	1	1	1	1	4	0	1	0	4	1	2
2016112130	18	1	1	1	1	1	4	1		0	4	2	2	3
2016112201	18	0	4	1	1	1	2	0	3	0	2	1	1	5
2016112202	18	0	6	1	1	3	4	0	4	0	2	2	2
2016112204	18	0	1	1	1	1	4	0	4	0	2	2	2
2016112206	18	0	1	1	1	1	4	0	4	0	3	2	2	6
2016112208	18	0	4	0	1	1	4	0	3	0	2	1	1	9
2016112210	19	0	1	1	1	1	4	0	3	0	4	2	2	11
2016112214	19	0	1	1	1	1	4	0	4	0	2	1	2	9
2016112215	19	0	1	1	1	1	3	1		0	2	2	2
2016112216	18	0	1	1	1	1	4	0	4	0	2	2	2	9
2016112218	19	1	1	1	1	1	4	1	5	0	2	1	2	7
2016112220	19	1	1	1	1	1	4	0	1	0	2	2	2	7
2016112221	18	1	1	1	1	1	3	0	3	0	3	1	2
2016112222	17	1	1	1	1	2	4	0	1	1	2	2	2	15
2016112224	18	1	1	1	1	1	4	0	3	0	3	1	2	17
2016112225	18	1	1	1	1	1	4	1		0	4	2	2
2016112226	18	1	1	1	1	1	4	0	3	1	1	1	1	16
2016112227	19	1	1	1	1	1	4	0	1	1		2	2
2016112228	19	1	6	1	1	1	4	0	2	0	2	1	1	12
2016112229	19	1	1	1	1	1	4	1	5	0	2	1	2	13
2016121125	19	1	1	1	1	1	4	1		0	4	2	2	5
2016121126	18	1	1	1	1	1	4	0	1	0	4	2	2
2016121127	18	1	1	1	1	1	4	1	5	0	4	1	2	12
2016121130	18	1	6	1	1	3	4	0	2	0	4	1	2
