# Supplementary material for: Development pattern of ocular biometric parameters and refractive error in young Chinese adults: a longitudinal study of first-year university students
Source: BMC Ophthalmol. 2022 May 14;22:220. doi: 10.1186/s12886-022-02440-9 (PMC9107769; doi:10.1186/s12886-022-02440-9)
Supplement: Supplementary file 4 — Additional file 4. Refraction results. [file 12886_2022_2440_MOESM4_ESM.xlsx]

## Sheet: 工作表1
			Refraction
			OD
ID	gender	age	16S	16C	16SER	16AL	16AL/CR	16group1	16group2	17S	17C	17SER	18S	18C	18SER
2016015101	0	17	-3.5	-1	-4	25.99	3.21553	4	3	-3.75	-1.25	-4.375	-3.75	-1	-4.25
2016015103	0	19	-2.25	-0.75	-2.625	26.04	3.18485	3	3	-2.25	-0.75	-2.625	-2.5	-0.5	-2.75
2016015104	0	19	-3.5	-1.25	-4.125	25.67	3.21006	4	3	-4.25	-1.25	-4.875	-4	-1	-4.5
2016015105	0	19	-7	-0.75	-7.375	26.78	3.42867	5	3	-7.75	-0.5	-8	-7.25	-0.75	-7.625
2016015107	0	18	-3	-1	-3.5	25.25	3.114	4	3	-3	-0.25	-3.125	-3.25	-0.75	-3.625
2016015108	0	18	-4.75	-0.75	-5.125	25.14	3.29711	4	3	-5	-1	-5.5	-5.25	-0.5	-5.5
2016015109	0	18	-5	0	-5	25.73	3.20531	4	3	-5	-0.25	-5.125	-5.25	0	-5.25
2016015110	0	19	-10.25	-0.5	-10.5	28.11	3.51887	5	3	-11	-0.75	-11.375	-12.75	-1	-13.25
2016015111	0	19	-7.5	-0.5	-7.75	26.01	3.51049	5	3	-7.25	-1	-7.75	-7.75	-0.75	-8.125
2016015113	0	18	-4.75	-2.5	-6	25.15	3.25854	4	3	-5.25	-2.5	-6.5	-5.5	-2.75	-6.875
2016015114	0	18	-7.25	-1.25	-7.875	26.98	3.46976	5	3	-7.25	-1.5	-8	-8	-1.25	-8.625
2016015115	0	18	-4	-0.25	-4.125	25.85	3.18104	4	3	-4	-0.25	-4.125	-4.75	0	-4.75
2016015117	1	18	-1.75	-0.5	-2	23.47	3.12584	3	3	-2.5	-0.75	-2.875	-1.5	-0.25	-1.625
2016015118	1	18	-3.25	0	-3.25	23.24	3.1249	4	3	-3.25	0	-3.25	-4.25	-0.25	-4.375
2016015119	1	22	-3.75	-0.5	-4	24.25	3.26787	4	3	-4	-0.75	-4.375	-3.5	-0.75	-3.875
2016015120	1	18	-3.5	-0.5	-3.75	25.07	3.17839	4	3	-3.5	-1	-4	-4.25	-0.75	-4.625
2016015121	1	18	-2.5	-0.75	-2.875	26.32	3.13445	3	3	-2.75	-1	-3.25	-2.75	-1	-3.25
2016015123	1	18	-5	-0.5	-5.25	25.87	3.27316	4	3	-4.75	-0.75	-5.125	-5.25	-0.25	-5.375
2016015124	1	18	-5.25	0	-5.25	26.43	3.40614	4	3	-6	-0.25	-6.125	-5.75	0	-5.75
2016015125	1	18	-4.75	-0.25	-4.875	24.55	3.27302	4	3	-5.25	0	-5.25	-5	0	-5
2016015129	1	18	-5.5	-1	-6	26.69	3.38913	4	3	-5.75	-1.75	-6.625	-5.25	-2	-6.25
2016015130	1	19	-5.25	-1.25	-5.875	27.06	3.3759	4	3	-5.25	-1.75	-6.125	-6	-1.5	-6.75
2016015204	0	17	-5.25	-0.25	-5.375	25.69	3.18527	4	3	-6	0	-6	-5.75	0	-5.75
2016015205	0	19	-4.75	-1.75	-5.625	25.79	3.33532	4	3	-5.5	-1.75	-6.375	-5.25	-1.5	-6
2016015206	0	18	-3	-0.75	-3.375	25.35	3.22692	4	3	-3.5	-0.75	-3.875	-3.5	-0.5	-3.75
2016015207	0	19	-5.25	-0.5	-5.5	25.3	3.41465	4	3	-5.75	-0.5	-6	-5.25	0	-5.25
2016015211	0	18	-1.75	-0.5	-2	24.46	3.10913	3	3	-2	-0.75	-2.375	-1.75	-0.25	-1.875
2016015212	0	18	-5.25	-1.5	-6	26.37	3.41469	4	3	-5.25	-1.25	-5.875	-5.75	-2	-6.75
2016015213	0	17	-3.25	-0.5	-3.5	26.24	3.26045	4	3	-3.25	-0.75	-3.625	-3.5	-0.75	-3.875
2016015215	0	18	-6.25	-1.75	-7.125	26.63	3.47923	5	3	-6.75	-1.75	-7.625	-7	-2.25	-8.125
2016015217	1	18	-4.75	-0.5	-5	24.49	3.23774	4	3	-5	-0.75	-5.375	-5.25	-1	-5.75
2016015230	1	19	-7.25	-0.5	-7.5	24.93	3.26152	5	3	-6.75	0	-6.75	-6.75	-0.5	-7
2016015301	0	18	-4.25	-1	-4.75	26.95	3.35578	4	3	-4.5	-1.75	-5.375	-4.75	-1.25	-5.375
2016015302	0	18	-2.25	0	-2.25	25.12	3.15969	3	3	-2.5	-0.5	-2.75	-2.5	-0.75	-2.875
2016015303	0	18	-3.75	-0.25	-3.875	25.65	3.21251	4	3	-4.5	-0.75	-4.875	-5	0	-5
2016015304	0	19	-9.25	-0.5	-9.5	24.94	3.29592	5	3	-8.5	-0.75	-8.875	-8.75	-0.75	-9.125
2016015305	0	18	-6	-0.5	-6.25	25.73	3.29821	5	3	-6.25	-0.25	-6.375	-6	0	-6
2016015307	0	18	-2.75	-1	-3.25	25.66	3.13267	4	3	-2.75	-1.75	-3.625	-3.25	-1.25	-3.875
2016015308	0	18	-2.5	-0.75	-2.875	25.06	3.09438	3	3	-2.75	-0.75	-3.125	-3.75	-0.75	-4.125
2016015309	0	17	-6	0	-6	25.88	3.37223	4	3	-6.5	-0.25	-6.625	-7.25	-0.5	-7.5
2016015311	0	18	-5.7	-0.5	-5.95	25.42	3.31869	4	3	-6	0	-6	-6.5	0	-6.5
2016015312	0	20	0	0	0	24.16	2.96073	2	2	0	-0.25	-0.125	0	0	0
2016015313	0	18	-9.25	-1.75	-10.125	27.88	3.53947	5	3	-9.5	-1.25	-10.125	-10.25	-1.25	-10.875
2016015314	0	19	0	0	0	24.72	2.9417	2	2	0.25	-0.5	0	0	0	0
2016015315	0	19	-4.5	-1.75	-5.375	25.95	3.29051	4	3	-4.75	-1.5	-5.5	-4.5	-1.5	-5.25
2016015319	1	19	-2	-0.5	-2.25	24.31	3.14399	3	3	-2	-0.5	-2.25	-2.25	-0.5	-2.5
2016015320	1	19	-3.25	-0.25	-3.375	24.61	3.14788	4	3	-3.25	0.25	-3.125	-3.75	-0.25	-3.875
2016015321	1	18	-3.25	0	-3.25	24.63	3.18925	4	3	-3.25	-0.5	-3.5	-3.75	-0.25	-3.875
2016015327	1	18	-3.25	0	-3.25	24.9	3.11612	4	3	-3.75	0	-3.75	-3.75	0	-3.75
2016015328	1	18	-6.25	-0.5	-6.5	25.14	3.43922	5	3	-6.25	-0.5	-6.5	-7	-0.5	-7.25
2016015401	0	18	-1.25	0	-1.25	25.46	3.12254	3	3	-1	-0.5	-1.25	-1	0	-1
2016015402	0	18	-4.75	-1.5	-5.5	24.93	3.28112	4	3	-5	-1.5	-5.75	-5.5	-1.25	-6.125
2016015404	0	19	-2	-0.25	-2.125	25.72	3.24698	3	3	-3	0	-3	-2.25	-0.25	-2.375
2016015405	0	19	-2	-0.5	-2.25	25.6	3.1716	3	3	-2	-0.25	-2.125	-2.5	0	-2.5
2016015407	0	19	-6.5	-1	-7	27.31	3.38818	5	3	-6.75	-0.75	-7.125	-6.5	-0.75	-6.875
2016015409	0	18	-3	-0.25	-3.125	25.22	3.23756	4	3	-3	-0.5	-3.25	-3.25	-0.5	-3.5
2016015410	0	19	-5.75	-0.5	-6	26.35	3.33433	4	3	-6.5	-0.5	-6.75	-6.5	-0.5	-6.75
2016015411	0	18	-0.25	0	-0.25	24.39	3.01331	2	2	-0.25	0	-0.25	-0.5	0	-0.5
2016015413	0	18	0	0	0	23.12	3.07222	2	2	0	0	0	0	0	0
2016015417	1	19	-3	-0.5	-3.25	24.51	3.14413	4	3	-3.75	-0.75	-4.125	-4.25	-0.75	-4.625
2016015418	1	18	-2.25	-0.5	-2.5	23.12	3.08563	3	3	-3	-0.5	-3.25	-3	-0.25	-3.125
2016015419	1	20	-2.25	-0.5	-2.5	24.15	3.22343	3	3	-3.25	-0.75	-3.625	-3	-0.75	-3.375
2016015420	1	18	-2.5	-0.5	-2.75	25.42	3.1974	3	3	-3	-0.25	-3.125	-2.5	-0.25	-2.625
2016015421	1	17	-3.25	-0.5	-3.5	25.91	3.24553	4	3	-3.5	-0.5	-3.75	-3.5	-0.75	-3.875
2016015423	1	19	-3.5	-0.25	-3.625	26.29	3.14245	4	3	-4.75	0	-4.75	-4.25	0	-4.25
2016015427	1	18	-3	-0.75	-3.375	24.32	3.21262	4	3	-3	-0.75	-3.375	-3	-0.75	-3.375
2016015501	0	22	-3.5	0	-3.5	26.61	3.32216	4	3	-4	0	-4	-4.5	-0.5	-4.75
2016015502	0	19	-5.25	-1	-5.75	26.19	3.3436	4	3	-5.75	-1.25	-6.375	-5.75	-1.25	-6.375
2016015503	0	17	-3	-1.75	-3.875	25.6	3.21964	4	3	-3.5	-1.25	-4.125	-3.25	-1	-3.75
2016015506	0	18	-5	0	-5	25.73	3.24894	4	3	-5	0	-5	-5.75	0	-5.75
2016015516	1	18	-7.5	-0.25	-7.625	26.27	3.40925	5	3	-8.5	-0.5	-8.75	-7.75	-0.5	-8
2016015518	1	19	-2	-0.25	-2.125	23.07	3.18639	3	3	-2	-0.5	-2.25	-1.5	-0.5	-1.75
2016015521	1	18	-2.75	-0.5	-3	24.63	3.20242	3	3	-3	-0.75	-3.375	-3.25	-1	-3.75
2016015525	1	19	-6.25	-0.5	-6.5	25.88	3.41003	5	3	-7	0	-7	-6.75	0	-6.75
2016016101	0	18	-3.5	-0.25	-3.625	26.26	3.25739	4	3	-4.25	-0.5	-4.5	-4	0	-4
2016016102	0	18	-7	-0.5	-7.25	26.19	3.45524	5	3	-7	-0.75	-7.375	-6.5	-1.75	-7.375
2016016103	0	19	-7.25	-0.5	-7.5	26.08	3.24737	5	3	-7.25	-0.75	-7.625	-7.75	-0.5	-8
2016016107	0	19	-4.25	0	-4.25	25.14	3.21226	4	3	-4.5	-0.25	-4.625	-4.5	-0.25	-4.625
2016016108	0	19	-3.75	-1	-4.25	24.26	3.21545	4	3	-4	-0.75	-4.375	-4	-0.75	-4.375
2016016109	0	20	-7.5	-0.75	-7.875	27.23	3.4413	5	3	-7.25	-0.75	-7.625	-7.75	-1	-8.25
2016016112	0	18	-4	-0.25	-4.125	24.92	3.20963	4	3	-4	-0.5	-4.25	-3.5	-0.75	-3.875
2016016114	1	19	-6	-0.5	-6.25	24.71	3.28628	5	3	-6.5	-0.25	-6.625	-6.5	-0.25	-6.625
2016016115	1	17	-1	-0.5	-1.25	24.3	3.07913	3	3	-1.25	-0.5	-1.5	-1.5	-0.25	-1.625
2016016116	1	18	-2.5	-0.25	-2.625	24.55	3.07707	3	3	-2.75	-0.5	-3	-2.75	-0.25	-2.875
2016016117	1	19	-5.5	0	-5.5	25.61	3.30726	4	3	-6.75	0	-6.75	-6	0	-6
2016016118	1	17	-3.25	-0.5	-3.5	23.75	3.13528	4	3	-3	-0.75	-3.375	-3.25	-0.75	-3.625
2016016119	1	18	-5.5	-0.25	-5.625	27.11	3.38305	4	3	-6	-0.25	-6.125	-5.75	-0.5	-6
2016016120	1	19	-5	-0.75	-5.375	24.62	3.21867	4	3	-5	-0.75	-5.375	-5	-0.5	-5.25
2016016121	1	18	-4.25	-0.25	-4.375	25.4	3.34296	4	3	-5	0	-5	-5.25	-0.25	-5.375
2016016122	1	19	1.25	0	1.25	22.08	2.84153	1	1	0	0	0	0.75	-0.5	0.5
2016016124	1	18	-5.25	-0.5	-5.5	24.48	3.25544	4	3	-5.5	-0.75	-5.875	-6.25	-0.75	-6.625
2016016125	1	18	0.5	-0.25	0.375	22.03	2.90267	2	2	0.25	-0.75	-0.125	0.5	-0.25	0.375
2016016131	1	18	-3.25	0	-3.25	24.61	3.18229	4	3	-3	-0.25	-3.125	-3.5	-0.5	-3.75
2016016132	1	17	-6.75	-1	-7.25	25.8	3.45293	5	3	-7.5	-2	-8.5	-8	-2	-9
2016091102	0	19	-3.75	-0.5	-4	26.5	3.35972	4	3	-4	0	-4	-4.25	0	-4.25
2016091103	0	17	-3	-0.5	-3.25	25.41	3.18923	4	3	-3.5	-0.5	-3.75	-4	-0.75	-4.375
2016091104	0	19	-2	0	-2	23.66	3.13795	3	3	-2.5	0	-2.5	-2.25	0	-2.25
2016091105	0	18	-12.5	0	-12.5	28.91	3.72642	5	3	-14.5	0	-14.5	-18.5	0	-18.5
2016083106	0	19	-5.5	0	-5.5	27.14	3.24682	4	3	-6	0	-6	-5.75	-0.5	-6
2016091107	0	18	-7.5	-1	-8	26.51	3.41975	5	3	-7.25	-1	-7.75	-6.75	-0.75	-7.125
2016091108	1	18	-2.25	-0.75	-2.625	24.1	3.03006	3	3	-3	-0.5	-3.25	-3.25	-0.75	-3.625
2016091109	1	18	-2.5	-0.5	-2.75	25.01	3.18848	3	3	-3	0	-3	-2.75	-0.5	-3
2016091110	1	19	-6.75	0	-6.75	25.11	3.30115	5	3	-7.75	-0.75	-8.125	-7.5	-1.5	-8.25
2016091112	1	20	-5.25	-0.75	-5.625	26.38	3.23907	4	3	-5.75	0	-5.75	-5.25	-0.25	-5.375
2016091113	1	19	-4	-0.5	-4.25	24.72	3.21175	4	3	-4.25	-0.5	-4.5	-5.75	-0.25	-5.875
2016091114	1	18	-6	0	-6	26.64	3.31591	4	3	-5.75	-0.5	-6	-6	-0.25	-6.125
2016091115	1	19	-3	-0.5	-3.25	24.24	3.12472	4	3	-3	-0.5	-3.25	-3.5	0	-3.5
2016091116	1	18	-6	-1.5	-6.75	26.32	3.45532	5	3	-6.25	-1	-6.75	-6.75	-0.75	-7.125
2016091118	1	18	-4.5	-0.75	-4.875	25.77	3.15549	4	3	-4.75	-0.5	-5	-4.5	0	-4.5
2016091119	1	18	-0.25	-0.5	-0.5	22.96	2.97909	2	2	-0.75	0	-0.75	-0.75	0	-0.75
2016091120	1	18	-2.25	-0.5	-2.5	25.5	3.00297	3	3	-2	0	-2	-2.25	-0.5	-2.5
2016091123	1	20	0	0	0	21.99	2.93626	2	2	-0.25	0	-0.25	-0.25	-0.5	-0.5
2016091124	1	17	0.25	-0.75	-0.125	22.71	2.97846	2	2	-0.25	0	-0.25	0	-1	-0.5
2016091125	1	18	-2.75	-0.75	-3.125	25.71	3.21579	4	3	-3.25	-0.5	-3.5	-3	-0.75	-3.375
2016091126	1	19	-2.75	0	-2.75	23.68	3.20284	3	3	-3.25	0	-3.25	-3.25	0	-3.25
2016091127	1	18	0.25	-1.25	-0.375	23.89	3.02227	2	2	-0.5	-1.5	-1.25	-0.5	-1.25	-1.125
2016091130	1	17	-4.5	-0.75	-4.875	26.08	3.18027	4	3	-4.5	-0.25	-4.625	-4	-0.5	-4.25
2016042101	0	18	0.25	0	0.25	22.63	2.99181	2	2	0	-0.25	-0.125	0	-0.5	-0.25
2016042102	0	20	-2	0	-2	24.87	3.14348	3	3	-2	-0.5	-2.25	-2.55	0	-2.55
2016042105	0	19	0	0	0	23.35	2.9881	2	2	0	0	0	0	0	0
2016042106	0	17	-3.75	-0.25	-3.875	26.14	3.18094	4	3	-4	-0.5	-4.25	-4.75	0	-4.75
2016042108	0	19	-1.75	-0.5	-2	24.3	3.1844	3	3	-1.75	-0.75	-2.125	-1.75	-0.25	-1.875
2016042109	0	20	-3.25	-1.75	-4.125	23.57	3.26195	4	3	-3.5	-1	-4	-4	0	-4
2016042110	0	19	-2.75	0	-2.75	25.54	3.1117	3	3	-3	0	-3	-3	0	-3
2016042111	0	19	-5.25	-1	-5.75	26.12	3.28234	4	3	-5.25	-0.75	-5.625	-5.25	0	-5.25
2016042113	1	19	0	0	0	23.16	2.92998	2	2	0	0	0	0	0	0
2016042114	1	20	-3.5	0	-3.5	24.37	3.20483	4	3	-3.25	-0.25	-3.375	-4	0	-4
2016042115	1	18	-2	-0.25	-2.125	23.08	3.12813	3	3	-1.5	-0.75	-1.875	-2.25	-0.25	-2.375
2016042117	1	19	-3.5	-0.5	-3.75	25.32	3.13663	4	3	-4	0	-4	-3.75	0	-3.75
2016042118	1	18	-5	-0.25	-5.125	24.94	3.27936	4	3	-4	-0.25	-4.125	-5.25	0	-5.25
2016042124	1	18	-5	-0.5	-5.25	25.75	3.28876	4	3	-5	-0.75	-5.375	-4.75	-0.5	-5
2016042125	1	18	-6.25	-1	-6.75	25.75	3.42083	5	3	-6	-1	-6.5	-6.75	-1	-7.25
2016042127	1	19	-5	-0.25	-5.125	26.07	3.30161	4	3	-5.25	-0.25	-5.375	-5.5	-0.5	-5.75
2016042128	1	19	-3.5	0	-3.5	23.71	3.22424	4	3	-3	-0.25	-3.125	-3.75	-0.25	-3.875
2016021102	0	19	-5.25	-0.25	-5.375	27.4	3.31124	4	3	-5.5	-0.5	-5.75	-5	0	-5
2016021103	0	19	-6	-0.25	-6.125	27.08	3.48044	5	3	-6.5	-0.25	-6.625	-6.25	-0.5	-6.5
2016021108	1	18	-5.75	-0.25	-5.875	25.45	3.40209	4	3	-6.25	-0.25	-6.375	-6.5	-0.5	-6.75
2016021112	1	18	-6	0	-6	24.64	3.24285	4	3	-6.25	0	-6.25	-6.5	0	-6.5
2016021113	1	17	-5.25	-0.75	-5.625	25.43	3.26127	4	3	-5.75	-0.75	-6.125	-6.25	-0.75	-6.625
2016021114	1	18	-4.5	0	-4.5	25.1	3.23797	4	3	-4.25	-0.25	-4.375	-4	0	-4
2016021115	1	18	-1.5	-0.5	-1.75	23.44	2.92424	3	3	-1.5	-0.5	-1.75	-1.75	-0.75	-2.125
2016021124	1	19	-1	-0.75	-1.375	23.55	3.01856	3	3	-5.25	-2	-6.25	-5.25	-2	-6.25
2016021126	1	19	3.75	-4.25	1.625	21.85	2.72886	1	1	-1.25	-0.25	-1.375	-0.25	-0.5	-0.5
2016021214	1	19	-3.75	0	-3.75	24.03	3.35211	4	3	-3.5	-0.5	-3.75	-4	-0.5	-4.25
2016021216	1	18	-4.5	-0.5	-4.75	25.01	3.22923	4	3	-4.25	-0.5	-4.5	-4.5	0	-4.5
2016021221	1	18	0	-0.5	-0.25	22.81	3.0652	2	2	0	0	0	0	-0.75	-0.375
2016021222	1	19	-4	-0.5	-4.25	25.1	3.15978	4	3	-4.5	-0.25	-4.625	-4.75	-0.5	-5
2016021223	1	19	-2	-0.5	-2.25	24.25	3.24528	3	3	-2.5	-0.5	-2.75	-3	0	-3
2016021224	1	18	-6.75	-1.75	-7.625	25.91	3.47473	5	3	-7.25	-1.75	-8.125	-7.25	-2	-8.25
2016021225	1	19	-6	-1	-6.5	25.45	3.35001	5	3	-6	-1.25	-6.625	-6	-1.25	-6.625
2016021227	1	18	-4.75	-0.25	-4.875	24.75	3.2958	4	3	-5.25	-1	-5.75	-5	-0.5	-5.25
2016021228	1	18	-1.75	0	-1.75	23.81	3.18592	3	3	-1.5	-0.25	-1.625	-1.75	-0.5	-2
2016021229	1	18	-8.25	-1.75	-9.125	26.79	3.41731	5	3	-8.5	-2	-9.5	-8.5	-1.5	-9.25
2016021302	1	19	-4	-0.5	-4.25	26.39	3.28048	4	3	-4.25	-0.5	-4.5	-4.5	-0.5	-4.75
2016021303	1	18	-2.25	-0.25	-2.375	24.97	3.21926	3	3	-2.5	0	-2.5	-3	0	-3
2016021304	1	17	-2.25	-0.75	-2.625	24.6	3.08025	3	3	-2.75	-0.75	-3.125	-3	-0.75	-3.375
2016021306	1	19	-2.25	-0.5	-2.5	24.93	3.11956	3	3	-2.25	-0.75	-2.625	-2.25	-0.75	-2.625
2016021307	1	18	-0.25	-0.5	-0.5	23.46	2.92155	2	2	-0.5	0	-0.5	0	-0.5	-0.25
2016021308	1	17	-2.25	-0.75	-2.625	24.05	3.02509	3	3	-3	-0.5	-3.25	-4	-0.25	-4.125
2016021309	1	19	-3	-0.25	-3.125	25.9	3.08585	4	3	-3	0	-3	-3.75	0	-3.75
2016021310	1	18	-2.75	-0.5	-3	24.9	3.21562	3	3	-3.5	-0.5	-3.75	-4.25	-0.5	-4.5
2016021311	1	18	-4	0	-4	25.04	3.208	4	3	-4.75	-0.25	-4.875	-5.25	0	-5.25
2016021312	1	18	-6.5	-0.25	-6.625	25.23	3.24058	5	3	-5.5	-0.5	-5.75	-6	-0.25	-6.125
2016021313	1	18	-8.25	-1.25	-8.875	28.39	3.47632	5	3	-8.5	-0.75	-8.875	-8	-0.75	-8.375
2016021316	1	18	-5	0	-5	25.23	3.23631	4	3	-5	-0.25	-5.125	-5.75	0	-5.75
2016021317	1	18	-2	0	-2	23.32	3.00764	3	3	-2.5	-0.25	-2.625	-2.75	-0.75	-3.125
2016021319	1	18	-2.75	-0.25	-2.875	24.17	3.19219	3	3	-2.75	0	-2.75	-3.25	-0.5	-3.5
2016021320	1	18	-5.75	-0.75	-6.125	25.38	3.38817	5	3	-5.25	-1	-5.75	-5.75	-1	-6.25
2016021321	1	18	0	0	0	23.82	3.06974	2	2	-0.5	-0.5	-0.75	-0.25	-0.5	-0.5
2016021322	1	19	-5.5	0	-5.5	24.79	3.35426	4	3	-5.5	0	-5.5	-6	-0.25	-6.125
2016021323	1	19	-3	-0.75	-3.375	23.7	3.23329	4	3	-3.5	-0.5	-3.75	-3.5	-0.5	-3.75
2016021324	1	18	-6	0	-6	26.46	3.26078	4	3	-6	0	-6	-6.25	0	-6.25
2016021404	1	19	-7.5	-2.75	-8.875	26.51	3.41994	5	3	-6.25	-2	-7.25	-7	-1.25	-7.625
2016021405	1	19	-5.5	-1	-6	26.56	3.23869	4	3	-5.75	-1	-6.25	-5.75	-1.25	-6.375
2016021406	1	19	-2.25	0	-2.25	24.56	3.06679	3	3	-2	-0.25	-2.125	-2.5	-0.5	-2.75
2016021408	1	18	-3.75	0	-3.75	24.6	3.15814	4	3	-3.75	-0.5	-4	-4.75	-0.5	-5
2016021409	1	18	-5	-0.25	-5.125	24.9	3.24914	4	3	-5	0	-5	-5.25	0	-5.25
2016021410	1	22	-6.25	0	-6.25	25.33	3.39205	5	3	-6.75	0	-6.75	-7.5	0	-7.5
2016021412	1	18	-3	-0.25	-3.125	25.32	3.19502	4	3	-4.75	0	-4.75	-3.75	-0.25	-3.875
2016021413	1	19	-5.25	-0.25	-5.375	24.48	3.21422	4	3	-5.5	-0.25	-5.625	-5.25	-0.5	-5.5
2016021414	1	18	-2	0	-2	22.92	3.1143	3	3	-2.25	-0.5	-2.5	-2.5	-0.5	-2.75
2016021416	1	18	-0.75	-0.5	-1	23.56	2.976	3	3	-1	-0.25	-1.125	-0.25	-0.5	-0.5
2016021418	1	19	-3.5	0	-3.5	24.75	3.17673	4	3	-3.75	-0.75	-4.125	-4.25	-0.75	-4.625
2016021420	1	18	0	0	0	22.9	2.99632	2	2	0	0	0	-0.5	0	-0.5
2016021421	1	18	-6.5	-2	-7.5	26.16	3.37164	5	3	-6.75	-2.25	-7.875	-6.5	-2.5	-7.75
2016021423	1	18	-2.75	-0.5	-3	24.89	3.16063	3	3	-2	-0.5	-2.25	-2.75	0	-2.75
2016021425	1	18	-5.75	-2.5	-7	26.26	3.35695	5	3	-5.75	-2.5	-7	-5.75	-2	-6.75
2016021426	1	19	0	-1.5	-0.75	22.62	3.11348	3	3	-1	-0.5	-1.25	-0.75	-0.75	-1.125
2016022103	0	18	-0.5	-0.5	-0.75	24.21	3.01938	3	3	-1.75	0	-1.75	-1.25	0	-1.25
2016022105	0	18	-9.25	-2.5	-10.5	26.1	3.62629	5	3	-9.75	-2	-10.75	-10	-1.5	-10.75
2016022109	0	18	-3.75	-1	-4.25	23.64	3.27812	4	3	-4.25	-0.5	-4.5	-4.25	-0.5	-4.5
2016022111	0	18	-5	-0.5	-5.25	25.34	3.33697	4	3	-5	-0.75	-5.375	-4.75	-1	-5.25
2016022113	0	18	-3.25	0	-3.25	24.64	3.14102	4	3	-3	0	-3	-3.5	-0.5	-3.75
2016022114	0	18	-3	-0.5	-3.25	23.58	3.18947	4	3	-4	0	-4	-2.75	-0.5	-3
2016022117	0	18	2.25	-1.25	1.625	22.33	2.85319	1	1	2.75	-1.5	2	2.5	-1.5	1.75
2016022118	0	19	-1.5	-0.25	-1.625	24.44	3.08852	3	3	-2.5	0	-2.5	-2.5	0	-2.5
2016022121	0	19	-4	-0.75	-4.375	25.21	3.17634	4	3	-3.5	-1.25	-4.125	-3.5	-1.25	-4.125
2016022122	0	19	-4	0	-4	24.44	3.30783	4	3	-4	0	-4	-4.25	-0.5	-4.5
2016022123	0	18	-1.75	-0.5	-2	23.77	3.10556	3	3	-2.25	-0.25	-2.375	-1.25	-1	-1.75
2016022124	0	18	-3.75	-0.5	-4	24.47	3.10117	4	3	-4.25	-0.25	-4.375	-3.75	-0.5	-4
2016022125	0	18	-0.25	-0.5	-0.5	22.72	2.9846	2	2	-0.25	-0.5	-0.5	-0.25	-0.75	-0.625
2016022126	0	17	-5.5	-0.5	-5.75	25.85	3.39952	4	3	-5.25	-0.5	-5.5	-6	-0.25	-6.125
2016022129	0	18	-3.75	-1	-4.25	26.04	3.28884	4	3	-3.5	-1.25	-4.125	-3.75	-1	-4.25
2016013102	0	18	-8.75	-0.75	-9.125	26.42	3.46489	5	3	-8.75	-0.75	-9.125	-9	-0.75	-9.375
2016013104	0	17	-2.5	0	-2.5	24.72	3.20219	3	3	-2	-0.75	-2.375	-1.5	-0.5	-1.75
2016013111	1	18	-4.75	-0.75	-5.125	25.2	3.25106	4	3	-5.25	0	-5.25	-5.5	-0.5	-5.75
2016013113	1	17	-2	-0.5	-2.25	23.56	3.0647	3	3	-2	0	-2	-1.25	-0.75	-1.625
2016013115	1	18	-7.25	-1	-7.75	26.31	3.51943	5	3	-8	-1.25	-8.625	-8.5	-0.75	-8.875
2016013116	1	18	-2	0	-2	24.18	3.0491	3	3	-1.75	0	-1.75	-1.75	0	-1.75
2016013118	1	18	-7	0	-7	26.84	3.41963	5	3	-6.75	-0.5	-7	-7	-0.5	-7.25
2016112102	0	20	-6.5	0	-6.5	26.14	3.37252	5	3	-6	0	-6	-6.25	0	-6.25
2016112103	0	19	-7.5	-0.75	-7.875	27.67	3.37959	5	3	-8.75	-1	-9.25	-9.5	-1.25	-10.125
2016112104	0	19	-10	-1	-10.5	27.03	3.55731	5	3	-9.25	-0.5	-9.5	-10.25	-0.75	-10.625
2016112106	0	19	-6	-0.75	-6.375	26.63	3.28216	5	3	-5.5	-1	-6	-5.75	-0.75	-6.125
2016112110	0	20	-2.75	-0.5	-3	25.41	3.13527	3	3	-2.5	-0.5	-2.75	-2.5	-0.5	-2.75
2016112114	1	18	-4.75	-1	-5.25	24.46	3.22798	4	3	-4.5	-1	-5	-4.25	-1.25	-4.875
2016112116	1	18	-6	-0.75	-6.375	25.39	3.23192	5	3	-6.5	-0.5	-6.75	-6.25	-1	-6.75
2016112117	1	18	-4	-0.25	-4.125	25.16	3.23945	4	3	-4.5	0	-4.5	-4.25	0	-4.25
2016112118	1	18	-3.5	-0.25	-3.625	26.3	3.2219	4	3	-4	0	-4	-4	-0.75	-4.375
2016112119	1	18	-2.5	0	-2.5	24.85	3.15571	3	3	-3	0	-3	-2.5	0	-2.5
2016112120	1	19	-4	-0.5	-4.25	25.59	3.22445	4	3	-4.5	0	-4.5	-5.5	0	-5.5
2016112122	1	18	-4	-1	-4.5	23.98	3.27315	4	3	-4.25	-1.5	-5	-4	-1.25	-4.625
2016112123	1	18	-5.75	0	-5.75	26.03	3.30319	4	3	-6.25	-0.5	-6.5	-6.75	-0.25	-6.875
2016112124	1	19	1	-0.25	0.875	22.77	2.97662	1	1	-0.25	0	-0.25	0.25	0	0.25
2016112125	1	20	-3.5	-1.254	-4.127	25.44	3.26136	4	3	-3.5	-1	-4	-3.75	-1.5	-4.5
2016112126	1	21	0	0	0	23.29	2.94001	2	2	-0.25	0	-0.25	0.5	-0.5	0.25
2016112127	1	19	-0.75	0	-0.75	23.85	2.96613	3	3	-1	0	-1	-1.25	-0.25	-1.375
2016112128	1	19	-1.75	-0.75	-2.125	23.42	3.03862	3	3	-2.75	-0.5	-3	-2.5	-1.25	-3.125
2016112129	1	18	-2.5	-0.5	-2.75	24.13	3.08432	3	3	-2.75	-0.5	-3	-3.5	-0.5	-3.75
2016112130	1	18	-2.5	-3	-4	23.3	3.23536	4	3	-2.5	-2.75	-3.875	-2.5	-2.25	-3.625
2016112201	0	18	-8.75	-0.75	-9.125	26.94	3.4926	5	3	-10.5	-0.5	-10.75	-9.75	-0.25	-9.875
2016112202	0	18	-1.5	-0.25	-1.625	23.97	3.1417	3	3	-1.5	0	-1.5	-1.25	-0.25	-1.375
2016112204	0	18	-3.25	-0.25	-3.375	24.53	3.21791	4	3	-3.25	0	-3.25	-3.25	-0.5	-3.5
2016112205	0	19	-1	-0.25	-1.125	24.22	3.17456	3	3	-1.25	0	-1.25	-1	0	-1
2016112206	0	18	-4	0	-4	25.62	3.2074	4	3	-3.5	0	-3.5	-3.5	-0.5	-3.75
2016112210	0	19	-1.75	-1.25	-2.375	24.27	3.14313	3	3	-1.5	-1	-2	-1.25	-1	-1.75
2016112213	0	19	-4	-1.5	-4.75	25.96	3.2477	4	3	-4.5	-1.5	-5.25	-4.5	-0.5	-4.75
2016112214	0	19	-3.5	-1	-4	25.3	3.21905	4	3	-3.75	-1	-4.25	-3.5	-1	-4
2016112215	0	19	-5.75	-0.75	-6.125	26.98	3.38648	5	3	-6.25	-0.5	-6.5	-6.5	-0.5	-6.75
2016112216	0	18	-2.5	-0.75	-2.875	25.86	3.18986	3	3	-3	-0.5	-3.25	-3.5	-0.5	-3.75
2016112218	1	19	-7	0	-7	26.32	3.42961	5	3	-6.5	0	-6.5	-7.25	-0.25	-7.375
2016112220	1	19	-2.75	-0.5	-3	23.2	3.06721	3	3	-3.75	-0.5	-4	-3.5	-0.75	-3.875
2016112221	1	18	-5.75	-0.5	-6	26.44	3.3624	4	3	-6	-0.5	-6.25	-6.25	0	-6.25
2016112222	1	17	-2.75	-0.5	-3	24.06	3.16014	3	3	-2.75	-0.5	-3	-2.75	-0.5	-3
2016112224	1	18	-4.25	-0.5	-4.5	25.09	3.24337	4	3	-4.5	-1	-5	-4.5	-1	-5
2016112225	1	18	-4.5	-1	-5	26.54	3.40099	4	3	-4.5	-0.75	-4.875	-4.5	-1	-5
2016112226	1	18	-4.75	-2.25	-5.875	25.96	3.31311	4	3	-5	-2.25	-6.125	-5.25	-2	-6.25
2016112227	1	19	-6.25	-0.5	-6.5	26.4	3.38825	5	3	-5.75	-0.5	-6	-5.5	-0.5	-5.75
2016112228	1	19	-6	-0.25	-6.125	26.59	3.33126	5	3	-6	0	-6	-5.75	-0.25	-5.875
2016112229	1	19	-5.5	-1.75	-6.375	26.54	3.34791	5	3	-5.75	-2.25	-6.875	-5.5	-2.25	-6.625
2016112230	1	18	-5.5	-0.5	-5.75	26.06	3.2644	4	3	-6.25	-0.5	-6.5	-5.75	-1	-6.25
2016033106	0	18	-0.5	-0.5	-0.75	23.03	2.83383	3	3	0.75	-1	0.25	0	0	0
2016033107	0	18	-1	-0.75	-1.375	24.26	3.09505	3	3	-0.75	-1	-1.25	-1	-1	-1.5
2016033108	0	18	-6.25	-0.75	-6.625	26.68	3.35566	5	3	-6.25	0	-6.25	-7	-0.5	-7.25
2016033111	0	19	-1.25	-0.5	-1.5	24.01	3.11292	3	3	-1.25	0.25	-1.125	-1.5	-0.75	-1.875
2016033112	0	18	-3	-0.5	-3.25	26.38	3.2673	4	3	-3.5	-0.5	-3.75	-3.75	-0.75	-4.125
2016033114	0	18	-6.25	-0.75	-6.625	27.23	3.41358	5	3	-6	-1	-6.5	-6.5	-0.75	-6.875
2016033116	0	18	-2.5	0	-2.5	25.26	3.0965	3	3	-2.75	-0.5	-3	-3.5	-0.5	-3.75
2016033118	0	18	0	-1	-0.5	24.68	3.11062	2	2	0	-1	-0.5	-0.75	-1.25	-1.375
2016033122	0	18	-0.75	-1.25	-1.375	23.82	3.00435	3	3	-1	-0.25	-1.125	-1.75	-1	-2.25
2016033123	0	18	-1.25	-1.5	-2	24.13	3.08876	3	3	-1.5	-1.25	-2.125	-0.75	-1.25	-1.375
2016033124	0	17	-4	-1	-4.5	25.55	3.31097	4	3	-4.25	-1.25	-4.875	-4.25	-1.25	-4.875
2016033125	0	19	-5.5	-0.5	-5.75	27.08	3.27584	4	3	-6	-1	-6.5	-6.25	-0.75	-6.625
2016033126	1	18	-8.5	-2	-9.5	25.98	3.57254	5	3	-9.5	-2.75	-10.875	-9.5	-2	-10.5
2016033127	1	18	-5.5	-1.5	-6.25	26.34	3.38968	5	3	-6.25	-2	-7.25	-5.75	-1.75	-6.625
2016033128	1	18	-6.75	-0.75	-7.125	25.55	3.31336	5	3	-7.25	-0.5	-7.5	-7.5	-0.5	-7.75
2016033130	1	18	-5.5	-1	-6	25.68	3.31438	4	3	-6.25	-1.25	-6.875	-5.75	-1.25	-6.375
2016033131	1	18	-0.75	-0.5	-1	22.79	3.04468	3	3	-0.25	-0.5	-0.5	-1	0	-1
2016033132	1	17	-7.5	-1.25	-8.125	26.01	3.43736	5	3	-7.25	-1.25	-7.875	-7.25	-1.25	-7.875
2016033133	1	18	-1.25	0	-1.25	22.94	3.02855	3	3	-1.25	-0.25	-1.375	-1.5	0	-1.5
2016033134	1	18	-3.25	0	-3.25	25.1	3.23706	4	3	-3.75	-0.25	-3.875	-4	0	-4
2016033135	1	18	-4.5	-1	-5	24.89	3.32132	4	3	-5.25	-1	-5.75	-4.25	-1	-4.75
2016033136	1	19	-6.5	-0.75	-6.875	25.9	3.37416	5	3	-6.5	-0.5	-6.75	-6.5	0	-6.5
2016033137	1	18	-5	-0.25	-5.125	25.86	3.25688	4	3	-5.75	-0.5	-6	-5.75	-0.5	-6
2016033138	1	19	-8.25	-0.75	-8.625	26.28	3.35205	5	3	-9.25	-1	-9.75	-8.5	-1.25	-9.125
2016033139	1	17	-7.75	-0.5	-8	27.13	3.38743	5	3	-7.75	0	-7.75	-8.5	0	-8.5
2016033141	1	18	-6.5	0	-6.5	26.48	3.41148	5	3	-6.5	-0.75	-6.875	-6.5	-1	-7
2016033143	1	19	-1.75	-1	-2.25	24.6	3.10571	3	3	-1.75	-1	-2.25	-1.5	-1.25	-2.125
2016033144	1	18	-3.5	-0.75	-3.875	25.6	3.29852	4	3	-4	-0.5	-4.25	-4.25	0	-4.25
2016033145	1	19	-2.5	0	-2.5	24.81	3.05032	3	3	-2.5	0	-2.5	-2	0	-2
2016033146	1	18	0	0	0	23.68	2.88921	2	2	0	0	0	0.5	-0.5	0.25
2016033148	1	18	-4.25	0	-4.25	25.32	3.27241	4	3	-4.75	-0.5	-5	-5	0	-5
2016033149	1	18	-6.5	-1	-7	25.04	3.32084	5	3	-6.5	-1	-7	-6	-1	-6.5
2016033150	1	19	-5.25	-0.75	-5.625	24.1	3.30279	4	3	-5	-0.75	-5.375	-5.5	-0.75	-5.875
2016033151	1	18	-3.5	-0.5	-3.75	25.45	3.26963	4	3	-4.5	0	-4.5	-4.75	0	-4.75
2016033152	1	18	-4.5	-0.75	-4.875	25.31	3.31255	4	3	-5	-1	-5.5	-5	-0.75	-5.375
2016063106	0	18	0	0	0	23.12	2.97441	2	2	0	0	0	-0.75	0	-0.75
2016063112	0	18	-0.5	-0.5	-0.75	24.8	3.11998	3	3	-0.5	0	-0.5	-0.75	-0.25	-0.875
2016063116	1	19	-3.75	1	-3.25	24.51	3.19547	4	3	-4.25	-1	-4.75	-4.25	-1	-4.75
2016063121	1	19	-2	-0.25	-2.125	24.43	3.10744	3	3	-3	-0.25	-3.125	-3	-0.5	-3.25
2016063123	1	18	-4.25	-0.5	-4.5	24.85	3.20198	4	3	-4.75	0	-4.75	-5	-1	-5.5
2016063125	1	18	-2.25	-0.5	-2.5	24.46	3.10745	3	3	-2.25	-0.5	-2.5	-1.75	-0.25	-1.875
2016063130	1	19	-7.75	-0.75	-8.125	25.88	3.4317	5	3	-7.75	-0.75	-8.125	-7.75	-0.75	-8.125
2016014101	0	19	-3	-0.25	-3.125	25.99	3.18009	4	3	-3.25	-0.25	-3.375	-3.75	0	-3.75
2016014108	0	18	-0.75	0	-0.75	23.97	3.12074	3	3	-0.5	0	-0.5	-0.75	0	-0.75
2016014113	0	20	-1.5	0	-1.5	23.55	3.14418	3	3	-1.5	-0.25	-1.625	-1.5	-0.25	-1.625
2016014116	1	19	-5.25	0	-5.25	25.88	3.33404	4	3	-5.25	0	-5.25	-4.75	-1	-5.25
2016052103	0	18	-1.75	-0.5	-2	24.72	3.10258	3	3	-3.25	0	-3.25	-3.25	0	-3.25
2016052104	0	18	-5.5	-1.25	-6.125	25.61	3.29734	5	3	-5.75	-1.5	-6.5	-5.75	-1	-6.25
2016052106	0	19	-6	-0.5	-6.25	27.37	3.34071	5	3	-7	0	-7	-7	0	-7
2016052107	0	18	-3.25	-0.25	-3.375	25.02	3.18597	4	3	-3.25	0	-3.25	-3.5	-0.25	-3.625
2016052112	0	21	0.25	0	0.25	25.07	3.041	2	2	-0.5	0	-0.5	-0.25	-0.25	-0.375
2016052114	1	18	-8	-1.75	-8.875	26.29	3.49327	5	3	-8.5	-3	-10	-9.5	-1	-10
2016052115	1	17	-9.75	-0.75	-10.125	26.65	3.39708	5	3	-8.25	-0.5	-8.5	-8.75	-0.25	-8.875
2016052116	1	18	-5.25	-1	-5.75	24.68	3.29148	4	3	-5.75	-1	-6.25	-5.5	-1	-6
2016052117	1	18	-3.75	-1.25	-4.375	25.06	3.19898	4	3	-3.75	-1.75	-4.625	-3.75	-1.25	-4.375
2016052119	1	17	-3	-0.75	-3.375	23.98	3.14267	4	3	-4	-0.75	-4.375	-3.5	-0.75	-3.875
2016052123	1	18	-2.25	-0.5	-2.5	24.84	3.18325	3	3	-2.5	-0.75	-2.875	-2.5	-0.5	-2.75
2016052126	1	18	-2.5	-1.5	-3.25	24.54	3.18727	4	3	-3	-1.25	-3.625	-2.5	-1.25	-3.125
2016052127	1	19	-5	-2	-6	25.96	3.37257	4	3	-5.25	-2	-6.25	-5.5	-1.25	-6.125
2016052128	1	18	-6	-0.5	-6.25	25.6	3.27317	5	3	-6.25	-0.25	-6.375	-6.25	-0.25	-6.375
2016052129	1	19	-6.75	-0.75	-7.125	25.46	3.38238	5	3	-6.75	-0.75	-7.125	-7.75	-1.25	-8.375
2016052130	1	19	-0.75	-1.5	-1.5	23.32	3.09714	3	3	-1.5	-1.5	-2.25	-0.5	-1.75	-1.375
2016051101	0	20	-3.75	-0.25	-3.875	24.52	3.20342	4	3	-4.25	-0.75	-4.625	-5	0	-5
2016051103	0	18	-3.5	-1	-4	24.84	3.26434	4	3	-4.5	-1.75	-5.375	-3.75	-1.75	-4.625
2016051105	0	18	-5.5	-1	-6	26.16	3.40473	4	3	-6.25	-1.5	-7	-6.25	0	-6.25
2016051109	0	18	-5	-1.5	-5.75	26.02	3.32595	4	3	-5.75	-0.75	-6.125	-5	-1.5	-5.75
2016051115	0	17	0.25	-0.5	0	24.59	2.98186	2	2	0.25	-0.75	-0.125	0	-0.75	-0.375
2016051119	1	18	-1.5	-0.25	-1.625	23.34	3.03257	3	3	-2.25	-0.25	-2.375	-1.75	-0.25	-1.875
2016051121	1	19	-5.25	-1	-5.75	25.84	3.24829	4	3	-5.25	-1	-5.75	-6.75	-1	-7.25
2016051122	1	18	-1.25	-0.75	-1.625	25.08	3.12724	3	3	-1.5	-0.75	-1.875	-1.75	-1	-2.25
2016051126	1	18	-6.25	-1.75	-7.125	26.25	3.32897	5	3	-6.25	-1.5	-7	-7	-1.25	-7.625
2016051128	1	18	-2.25	-0.5	-2.5	24.22	3.13863	3	3	-2.5	-0.75	-2.875	-2.5	-0.75	-2.875
2016051130	1	18	-4.5	-0.5	-4.75	25.8	3.29511	4	3	-5	-0.25	-5.125	-5.5	-0.75	-5.875
2016051205	0	19	-3.25	-2.5	-4.5	25.16	3.30741	4	3	-2.5	-2.5	-3.75	-2.75	-2.5	-4
2016051207	0	18	-6.5	-0.5	-6.75	26.36	3.39232	5	3	-6.5	-0.5	-6.75	-6.25	-0.75	-6.625
2016051209	0	19	-3.5	-0.75	-3.875	24.98	3.30208	4	3	-4.5	-0.5	-4.75	-3.75	-0.5	-4
2016051210	0	19	-0.5	-0.25	-0.625	24.08	3.02653	3	3	-0.5	-0.5	-0.75	-0.25	0	-0.25
2016051214	0	19	-7	-1	-7.5	26.18	3.28858	5	3	-7.5	-0.75	-7.875	-7.5	-0.5	-7.75
2016051217	0	18	-4.75	-3.25	-6.375	25.72	3.2775	5	3	-5.25	-2.5	-6.5	-5	-3	-6.5
2016051218	1	19	-5.25	-0.25	-5.375	26.26	3.32607	4	3	-4.75	0	-4.75	-5.25	0	-5.25
2016051219	1	19	-3	-0.25	-3.125	25.3	3.16478	4	3	-3	-1	-3.5	-2.75	-0.25	-2.875
2016051220	1	19	-5.25	-0.25	-5.375	25.18	3.29605	4	3	-5	-0.5	-5.25	-5.25	-0.75	-5.625
2016051221	1	18	-3	-0.5	-3.25	24.45	3.18717	4	3	-2.75	-0.25	-2.875	-3.25	0	-3.25
2016051222	1	19	-1.5	0	-1.5	23.05	3.07272	3	3	-1	-0.25	-1.125	-0.5	-0.25	-0.625
2016051224	1	19	-7.75	-2.5	-9	25.73	3.4414	5	3	-7.25	-2.5	-8.5	-8.5	-2.25	-9.625
2016051225	1	18	-8.5	-0.5	-8.75	29.2	3.42303	5	3	-9.5	-1	-10	-10	0	-10
2016051226	1	18	-2.5	-0.5	-2.75	24.59	3.19565	3	3	-2.5	-0.75	-2.875	-3	-0.75	-3.375
2016051227	1	18	-0.25	0	-0.25	23.43	3.05363	2	2	-0.75	0	-0.75	-0.5	-0.25	-0.625
2016051230	1	18	-3.25	-0.25	-3.375	24.68	3.19832	4	3	-3.5	0	-3.5	-3	-0.25	-3.125
2016012101	0	19	-5	0	-5	25.88	3.31273	4	3	-5	0	-5	-5	-0.25	-5.125
2016012102	0	19	-2.5	-0.5	-2.75	24.57	3.14602	3	3	-3.25	-0.25	-3.375	-3.5	-0.5	-3.75
2016012103	0	18	-1.25	-0.75	-1.625	24.92	3.12769	3	3	-1.5	-1	-2	-2.75	0	-2.75
2016012106	0	18	-4	-1	-4.5	26.8	3.3281	4	3	-4.25	-0.25	-4.375	-4.25	-0.5	-4.5
2016012108	0	17	-5.25	0	-5.25	26.4	3.35123	4	3	-5.25	-0.75	-5.625	-5.5	-0.25	-5.625
2016012109	0	18	-4.25	-0.5	-4.5	26.59	3.22379	4	3	-5	0.25	-4.875	-4.25	-0.25	-4.375
2016012110	0	19	-3.25	-0.5	-3.5	26.47	3.15065	4	3	-3	0	-3	-3	-0.75	-3.375
2016012111	0	18	-4.75	-1.25	-5.375	26.8	3.32128	4	3	-5	-1.75	-5.875	-4.75	-1.5	-5.5
2016012113	0	19	-2.25	-1.75	-3.125	24.8	3.22177	4	3	-2.5	-0.25	-2.625	-2.5	-1.75	-3.375
2016012114	1	19	-3.25	-0.5	-3.5	24.86	3.17545	4	3	-3.5	-1	-4	-4.25	-0.5	-4.5
2016012116	1	20	-1.5	-0.25	-1.625	24.37	3.05819	3	3	-2.25	0	-2.25	-2	0	-2
2016012119	1	18	-5.25	-1	-5.75	26.7	3.37261	4	3	-6	0	-6	-6	-1	-6.5
2016012120	1	19	0.25	-1.25	-0.375	22.68	3.07665	2	2	-0.5	-0.75	-0.875	-0.25	-0.75	-0.625
2016012122	1	18	-5.25	-0.5	-5.5	25.75	3.25147	4	3	-5.75	0.5	-5.5	-6	-0.5	-6.25
2016012129	1	19	-3	-0.75	-3.375	25.03	3.17906	4	3	-3	-0.5	-3.25	-3.25	0	-3.25
2016012201	0	17	-3	-0.5	-3.25	25.13	3.11236	4	3	-3	-0.5	-3.25	-3	-0.75	-3.375
2016012202	0	19	-3.5	-0.5	-3.75	24.6	3.17924	4	3	-3.5	-0.5	-3.75	-3.5	-0.5	-3.75
2016012205	0	17	-4.25	-0.75	-4.625	26.38	3.32032	4	3	-4.75	-0.75	-5.125	-5	-0.25	-5.125
2016012207	0	18	-1.75	-1	-2.25	24.38	3.15438	3	3	-1.5	-1	-2	-1.75	-1	-2.25
2016012208	0	18	-5.25	-0.5	-5.5	26.53	3.27534	4	3	-5.25	-0.75	-5.625	-5.5	-0.5	-5.75
2016012209	0	18	-6.75	-0.25	-6.875	26.54	3.42178	5	3	-6.75	-0.5	-7	-6.5	-0.25	-6.625
2016012212	0	19	-4.25	0	-4.25	24.71	3.25685	4	3	-4.25	0	-4.25	-4.25	-0.5	-4.5
2016012301	0	20	-5.25	0	-5.25	26.24	3.41629	4	3	-5.75	-1	-6.25	-6	0	-6
2016012304	0	19	-1	-0.5	-1.25	24.73	2.91901	3	3	-0.25	-0.75	-0.625	-0.5	-0.25	-0.625
2016012306	0	18	-1.5	-0.25	-1.625	25.25	3.21237	3	3	-2	0	-2	-2.5	0	-2.5
2016012308	0	18	-7	0	-7	27.15	3.43077	5	3	-8	0	-8	-7.5	0	-7.5
2016012313	0	20	3.5	-1.75	2.625	22.27	2.86876	1	1	3	-1.75	2.125	2.75	-1.25	2.125
2016012315	1	18	-7.25	-0.75	-7.625	27.32	3.33833	5	3	-6.75	-1	-7.25	-6.5	-1	-7
2016012319	1	19	-5.5	-0.25	-5.625	26.36	3.29731	4	3	-6	-0.5	-6.25	-6.5	-0.25	-6.625
2016012321	1	18	-1.75	-0.75	-2.125	24.17	3.02587	3	3	-2	0	-2	-2	0	-2
2016012323	1	18	0	0	0	24.28	2.9088	2	2	0	0	0	0	0	0
2016012328	1	21	-2.5	-0.5	-2.75	24.74	3.18114	3	3	-3	-0.25	-3.125	-3.75	-0.75	-4.125
2016062102	0	18	-0.25	-0.5	-0.5	23.75	3.18592	2	2	0	0	0	-0.25	-0.25	-0.375
2016062103	0	18	-2.5	-0.5	-2.75	24.55	3.17102	3	3	-2	-0.5	-2.25	-2.75	-0.5	-3
2016062104	0	18	-3.25	-0.5	-3.5	25.81	3.07244	4	3	-3.5	0	-3.5	-3.25	-0.5	-3.5
2016062105	0	19	-3.5	-0.75	-3.875	24.6	3.15933	4	3	-2.75	-1	-3.25	-3	-1	-3.5
2016062106	0	20	-1.5	-0.75	-1.875	26.17	3.09187	3	3	-0.75	-0.75	-1.125	-2.25	-1	-2.75
2016062107	0	20	-2.5	-0.5	-2.75	24.82	3.17245	3	3	-2.5	0	-2.5	-2.75	-0.25	-2.875
2016062108	0	17	-8	-1	-8.5	27.89	3.58545	5	3	-7.75	-1.75	-8.625	-7.75	-1	-8.25
2016062109	0	17	-2.5	-0.25	-2.625	24.65	3.22624	3	3	-1.75	-0.75	-2.125	-3.75	-1.25	-4.375
2016062113	0	18	-0.5	0	-0.5	22.25	2.98109	2	2	-0.5	-0.5	-0.75	0	-0.25	-0.125
2016062114	0	19	-5.5	-0.5	-5.75	26.47	3.45693	4	3	-5	-1	-5.5	-5.75	-0.5	-6
2016062119	0	18	-7.75	-0.25	-7.875	25.25	3.35383	5	3	-8	-0.25	-8.125	-8.25	0	-8.25
2016062120	0	18	-5	-3	-6.5	27.37	3.43923	5	3	-5	-3.25	-6.625	-5.25	-3.25	-6.875
2016062121	1	19	-6.5	-1.75	-7.375	25.71	3.40465	5	3	-5.5	-0.75	-5.875	-6.5	-1	-7
2016062122	1	18	-2.25	-0.5	-2.5	24.98	3.12625	3	3	-2.75	-0.5	-3	-2.25	-0.25	-2.375
2016062123	1	16	-6.25	-0.75	-6.625	25.37	3.36809	5	3	-6.5	-1.25	-7.125	-6.75	-1	-7.25
2016062124	1	18	-10	-0.75	-10.375	27.53	3.6154	5	3	-9.75	-0.5	-10	-10	0	-10
2016062125	1	18	-5.25	-1.5	-6	25.24	3.34326	4	3	-5	-1	-5.5	-5.75	-1.25	-6.375
2016062126	1	18	-3	0	-3	24.55	3.10539	3	3	-3.25	0	-3.25	-3.5	0	-3.5
2016062127	1	18	-4.75	-0.25	-4.875	25.63	3.14807	4	3	-5	-0.5	-5.25	-5.75	-0.5	-6
2016062128	1	18	-5	-0.75	-5.375	25.75	3.24397	4	3	-5	-1	-5.5	-5.25	-1	-5.75
2016062129	1	18	-5.5	-0.25	-5.625	25.29	3.20503	4	3	-5.25	-0.5	-5.5	-5.75	0	-5.75
2016062131	1	18	-3.25	-1.75	-4.125	24.5	3.30946	4	3	-4	-2	-5	-5	-2.75	-6.375
2016062201	0	17	-5.25	-1.5	-6	26.39	3.38959	4	3	-6.25	-1	-6.75	-6.25	-1	-6.75
2016062202	0	18	-2.5	-0.5	-2.75	25.42	3.13221	3	3	-2.75	-0.25	-2.875	-3	0	-3
2016062208	0	18	-1.5	0	-1.5	25.44	3.08668	3	3	-1.75	0	-1.75	-1.75	-0.5	-2
2016062209	0	18	-5.5	-0.25	-5.625	26.4	3.41038	4	3	-5.5	0	-5.5	-5.75	-0.5	-6
2016062210	0	19	-1.25	0	-1.25	23.55	3.08969	3	3	-1.25	0	-1.25	-0.75	0	-0.75
2016062212	0	19	-1.25	0	-1.25	25.4	3.12699	3	3	-1.5	0	-1.5	-2.25	0	-2.25
2016062213	0	19	-7.5	-0.75	-7.875	26.61	3.47934	5	3	-7.25	-1.5	-8	-7.5	-0.5	-7.75
2016062214	0	19	-1	0	-1	24.15	3.01312	3	3	-1.5	0	-1.5	-0.5	-0.5	-0.75
2016062215	0	19	-6	0	-6	25.67	3.38534	4	3	-5.75	0	-5.75	-5.5	-0.75	-5.875
2016062216	0	19	-1	-2.75	-2.375	24.45	3.15802	3	3	-2.25	-1.75	-3.125	-2.5	-1.5	-3.25
2016062217	0	19	-6.25	-1.75	-7.125	26.47	3.43916	5	3	-6.5	-1.75	-7.375	-6.25	-1.75	-7.125
2016062218	0	18	-4.25	-0.5	-4.5	24.91	3.28235	4	3	-5.25	-1	-5.75	-5.5	-1.25	-6.125
2016062219	0	18	-4	-0.5	-4.25	25.53	3.29647	4	3	-4.5	-0.5	-4.75	-4.25	0	-4.25
2016062220	1	18	-4	-0.5	-4.25	24.4	3.18818	4	3	-4.75	0	-4.75	-5	-0.5	-5.25
2016062222	1	17	-5.75	0	-5.75	25.78	3.29298	4	3	-5.5	0	-5.5	-4.5	-0.5	-4.75
2016062223	1	16	-2.5	-0.75	-2.875	24.96	3.24845	3	3	-3	-0.75	-3.375	-3.25	-0.25	-3.375
2016062224	1	18	-6.5	-0.75	-6.875	26.24	3.44401	5	3	-7	-0.75	-7.375	-6.75	-0.75	-7.125
2016062227	1	19	-0.5	-0.25	-0.625	23.92	2.99809	3	3	-0.5	-0.25	-0.625	-0.5	-0.25	-0.625
2016062228	1	19	-6.75	-0.75	-7.125	25.75	3.40766	5	3	-7	-1	-7.5	-7.5	-0.5	-7.75
2016062230	1	19	-3	-0.5	-3.25	24.31	3.16858	4	3	-3.75	-0.75	-4.125	-3.5	-0.75	-3.875
2016061101	0	18	-4.25	-0.75	-4.625	26.16	3.35025	4	3	-4	-0.75	-4.375	-4	-1	-4.5
2016061102	0	18	-6.75	-1.5	-7.5	26.6	3.43696	5	3	-6.5	-1.5	-7.25	-7.25	-1.5	-8
2016061103	0	19	-6	-2.75	-7.375	26.8	3.46718	5	3	-6.75	-2.25	-7.875	-7	-1.75	-7.875
2016061105	0	17	-3	-1	-3.5	25.12	3.18982	4	3	-3.75	-0.75	-4.125	-3	-0.75	-3.375
2016061107	0	18	-1	-1.5	-1.75	25.32	3.16206	3	3	-0.5	-1.25	-1.125	-0.75	-1.25	-1.375
2016061109	0	18	-4.75	-0.75	-5.125	26.68	3.27703	4	3	-5.25	-0.75	-5.625	-5.5	-0.25	-5.625
2016061110	0	19	-3.25	0	-3.25	24.67	3.15796	4	3	-3	-0.5	-3.25	-3.25	-0.5	-3.5
2016061111	1	18	-4	0	-4	24.49	3.20864	4	3	-4	-0.25	-4.125	-4.5	-0.5	-4.75
2016061113	1	18	-4.75	0	-4.75	24.87	3.27485	4	3	-5.5	-0.25	-5.625	-7	-0.25	-7.125
2016061114	1	19	-1.25	0	-1.25	24.64	3.10897	3	3	-1.5	0	-1.5	-1.25	-0.5	-1.5
2016061116	1	19	-4.75	0	-4.75	24.7	3.26258	4	3	-4.75	0	-4.75	-5.25	-0.5	-5.5
2016061117	1	18	0	-0.5	-0.25	24.64	2.99712	2	2	-0.25	-0.5	-0.5	-0.75	0	-0.75
2016061118	1	18	-2.5	-1	-3	24.39	3.21094	3	3	-2.5	-0.75	-2.875	-2.5	-0.5	-2.75
2016061119	1	18	-1.5	0	-1.5	23.65	3.13519	3	3	-1.75	0	-1.75	-1.5	0	-1.5
2016061121	1	19	-6.25	0	-6.25	26.09	3.26399	5	3	-6.25	-0.25	-6.375	-6.75	0	-6.75
2016061122	1	18	-4.5	-0.75	-4.875	25.62	3.27016	4	3	-5	0	-5	-4.5	-0.25	-4.625
2016061123	1	18	-1.25	-0.5	-1.5	23.24	3.00349	3	3	-1.5	-0.5	-1.75	-1.5	-0.25	-1.625
2016061124	1	19	-9.25	0	-9.25	26.39	3.45692	5	3	-9.75	-2	-10.75	-11.5	-1.5	-12.25
2016061125	1	19	-4.5	0	-4.5	23.71	3.20843	4	3	-4.25	0	-4.25	-4.25	0	-4.25
2016061126	1	18	-1.5	-0.5	-1.75	23.51	3.01431	3	3	-1.5	-0.5	-1.75	-1.25	-0.5	-1.5
2016061127	1	19	-5.25	-0.75	-5.625	25.71	3.28788	4	3	-5	-1	-5.5	-4.25	-1	-4.75
2016061128	1	19	-6.25	-0.75	-6.625	25.87	3.3682	5	3	-6.5	-1.25	-7.125	-6.75	-1	-7.25
2016061129	1	18	0	0	0	24.6	3.06767	2	2	-0.25	-0.25	-0.375	-0.25	0	-0.25
2016061130	1	18	-3	-0.25	-3.125	26.37	3.25175	4	3	-4	0	-4	-3.5	-0.25	-3.625
2016061131	1	18	-5.5	-3.25	-7.125	25.09	3.33437	5	3	-4.5	-3	-6	-4.75	-2.5	-6
2016061201	0	20	-4.25	0	-4.25	25.61	3.15404	4	3	-4.75	-0.25	-4.875	-4.5	-0.25	-4.625
2016061204	0	19	-4.25	-1	-4.75	26.1	3.37803	4	3	-5.5	0	-5.5	-5	-1.25	-5.625
2016061207	0	19	-6.25	0	-6.25	27.48	3.39134	5	3	-6.75	-0.25	-6.875	-7	-0.5	-7.25
2016061210	1	17	-8.75	-1.25	-9.375	26.76	3.51461	5	3	-9	-1	-9.5	-8.5	-1.25	-9.125
2016061211	1	18	-4	0	-4	24.21	3.19002	4	3	-4.75	0	-4.75	-5	0	-5
2016061213	1	18	-3.75	-1	-4.25	23.76	3.2562	4	3	-4	-1	-4.5	-3.75	-0.5	-4
2016061214	1	17	-2.75	-0.75	-3.125	24.52	3.13358	4	3	-2.5	-1	-3	-3.75	-1	-4.25
2016061216	1	18	-3.5	-0.5	-3.75	25.72	3.15138	4	3	-3.5	-0.75	-3.875	-4	-0.75	-4.375
2016061217	1	18	-1.5	-0.75	-1.875	24.03	3.12084	3	3	-1.5	-1	-2	-2	-1	-2.5
2016061218	1	18	-9.25	-1.5	-10	25.87	2.96985	5	3	-9.25	-2	-10.25	-9.25	-1.75	-10.125
2016061219	1	18	-5.5	-0.75	-5.875	26.42	3.36869	4	3	-6.25	-0.25	-6.375	-5.75	-0.25	-5.875
2016061220	1	19	-4.75	-0.75	-5.125	25.12	3.24385	4	3	-4.75	-1	-5.25	-5.5	-1	-6
2016061221	1	19	-2	0	-2	23.68	3.02083	3	3	-2.25	-0.25	-2.375	-2.5	0	-2.5
2016061222	1	19	-5.5	-0.5	-5.75	25.23	3.22372	4	3	-6	-0.5	-6.25	-6.5	-0.25	-6.625
2016061223	1	19	-4.75	-0.75	-5.125	24.84	3.23769	4	3	-5.25	-0.5	-5.5	-5.25	-0.25	-5.375
2016061224	1	18	-5.5	-0.75	-5.875	24.89	3.32764	4	3	-5.5	-1.25	-6.125	-5.75	-2.25	-6.875
2016061226	1	19	-4.5	-0.75	-4.875	25	3.33014	4	3	-5.25	0.25	-5.125	-5.75	-0.25	-5.875
2016061228	1	19	-1.75	-0.25	-1.875	24.93	3.08171	3	3	-1.75	-0.75	-2.125	-1.5	-0.5	-1.75
2016061230	1	19	-5.5	0	-5.5	26.55	3.24878	4	3	-5	-0.5	-5.25	-5.75	-0.5	-6
2016121101	0	19	-0.5	-0.25	-0.625	23.68	3.00507	3	3	0	-0.25	-0.125	0	0	0
2016121102	0	17	-0.5	-0.5	-0.75	23.38	3.01619	3	3	0	-0.5	-0.25	0	0	0
2016121104	0	18	0.5	0	0.5	22.68	2.99367	2	2	0	0	0	0	0	0
2016121106	1	18	-7	-1	-7.5	27.02	3.37845	5	3	-6.75	-0.75	-7.125	-7.25	-0.5	-7.5
2016121107	1	18	-2.5	-0.25	-2.625	25.1	3.05921	3	3	-3	-0.25	-3.125	-3	-0.5	-3.25
2016121108	1	18	-4.75	-0.75	-5.125	26.08	3.37007	4	3	-4.75	-0.75	-5.125	-5	-1	-5.5
2016121109	1	19	-5.25	0	-5.25	24.76	3.22946	4	3	-5.25	0	-5.25	-5.5	-0.5	-5.75
2016121111	1	18	-5.5	-1.5	-6.25	25.93	3.30291	5	3	-6.25	-1.25	-6.875	-6.5	-1.5	-7.25
2016121112	1	18	-0.5	-0.75	-0.875	23.31	3.05329	3	3	-1.25	-0.25	-1.375	-0.5	-0.75	-0.875
2016121113	1	19	-5.5	-0.25	-5.625	24.88	3.27715	4	3	-6	0	-6	-5.5	0	-5.5
2016121114	1	18	-3.25	-0.25	-3.375	23.01	3.18484	4	3	-3	-0.5	-3.25	-3	0	-3
2016121116	1	17	-4.5	-1.75	-5.375	26.02	3.39485	4	3	-4	-1.25	-4.625	-4.75	-1.5	-5.5
2016121117	1	18	-5.75	-1.5	-6.5	26.82	3.3097	5	3	-6	-1.25	-6.625	-6.25	-1	-6.75
2016121118	1	18	-4.75	-1.25	-5.375	25.45	3.32821	4	3	-5	-1.75	-5.875	-5.5	-1.5	-6.25
2016121119	1	18	-4.25	0	-4.25	26.14	3.17498	4	3	-4.25	0	-4.25	-4.25	0	-4.25
2016121121	1	19	-2.25	-0.75	-2.625	24.43	3.30134	3	3	-5.75	-1	-6.25	-5.75	-0.5	-6
2016121122	1	18	-4.25	-0.75	-4.625	24.06	3.21068	4	3	-3.5	-0.75	-3.875	-4.25	-0.25	-4.375
2016121123	1	19	-3.25	-1.25	-3.875	22.54	3.08354	4	3	-3.5	-1.75	-4.375	-4.25	-2.25	-5.375
2016121124	1	18	-6	-0.75	-6.375	26.6	3.38047	5	3	-6	-1	-6.5	-6	-0.5	-6.25
2016121125	1	19	-6.5	-1	-7	26.77	3.36666	5	3	-7.25	-0.25	-7.375	-7.75	-0.25	-7.875
2016121127	1	18	-4.25	-0.5	-4.5	26.61	3.34598	4	3	-4.5	-0.75	-4.875	-4.75	-0.5	-5
2016121128	1	19	-4.5	-1	-5	26.57	3.30733	4	3	-6	-1	-6.5	-5.75	-1	-6.25
2016121129	1	17	-4.25	-0.75	-4.625	25.31	3.27246	4	3	-5	-1.5	-5.75	-4.25	-1	-4.75
2016121130	1	18	2	-0.25	1.875	22.34	2.84575	1	1	1.5	-1	1	1.5	-0.75	1.125
2016102102	0	18	-4	0	-4	24.66	3.29911	4	3	-4.25	-0.25	-4.375	-4.75	-0.25	-4.875
2016102103	0	19	-4	-0.5	-4.25	26.21	3.38559	4	3	-5	-0.75	-5.375	-4.75	-0.75	-5.125
2016102104	0	17	-6.5	-3	-8	26.38	3.45259	5	3	-7.25	-2	-8.25	-7.5	-2.25	-8.625
2016102105	0	18	-6.5	-0.75	-6.875	27.12	3.27557	5	3	-7.5	-0.5	-7.75	-7.5	-0.75	-7.875
2016102106	0	18	2.25	-3.75	0.375	22.65	2.78294	2	2	2.25	-3.25	0.625	3	-3.25	1.375
2016102108	0	19	-4.75	-0.75	-5.125	25.77	3.24818	4	3	-4.75	-1	-5.25	-5	-0.75	-5.375
2016102109	0	19	-5.25	-0.75	-5.625	26.16	3.38312	4	3	-5.5	-0.75	-5.875	-5.75	-0.75	-6.125
2016102110	0	18	-6	-1	-6.5	26.71	3.42487	5	3	-6.25	-0.5	-6.5	-6	-1	-6.5
2016102111	0	18	-1.25	-0.5	-1.5	25.25	3.10475	3	3	-0.5	-0.25	-0.625	-1.25	0	-1.25
2016102112	0	19	-4.75	-1	-5.25	25.2	3.30794	4	3	-5	-1.75	-5.875	-5.75	-1.5	-6.5
2016102113	1	18	-1.5	-0.5	-1.75	26.16	3.19247	3	3	-3.25	-0.5	-3.5	-4	0	-4
2016102115	1	17	-4.75	-0.5	-5	26.54	3.30537	4	3	-5.5	-0.25	-5.625	-6.25	-0.25	-6.375
2016102116	1	18	-3.75	-1	-4.25	24.06	3.23942	4	3	-3.5	-1.25	-4.125	-4.5	-0.75	-4.875
2016102118	1	18	-5.75	-1.75	-6.625	25.34	3.41906	5	3	-6.5	-1.25	-7.125	-6.75	-1.25	-7.375
2016102119	1	18	-1.5	-0.25	-1.625	24.97	3.03487	3	3	-2.25	0	-2.25	-2.75	0	-2.75
2016102120	1	18	-4	-0.75	-4.375	24.21	3.13043	4	3	-5	-1.5	-5.75	-4.75	-1.75	-5.625
2016102121	1	18	0.25	0	0.25	22.47	3.01896	2	2	0.5	0	0.5	0.5	-0.25	0.375
2016102124	1	18	-3	-0.75	-3.375	24.57	3.21036	4	3	-5	-0.5	-5.25	-3.75	0	-3.75
2016102125	1	19	-1.75	-0.75	-2.125	24.18	3.15453	3	3	-2.25	-0.5	-2.5	-2	-0.75	-2.375
2016102129	1	18	-2	0	-2	25.06	3.13343	3	3	-2.5	0	-2.5	-2.25	0	-2.25
2016102130	1	18	-3.5	-0.5	-3.75	25.3	3.1714	4	3	-4.25	-0.25	-4.375	-4.5	-0.25	-4.625
2016102201	0	18	-3.5	-0.5	-3.75	24.48	3.17577	4	3	-4	-0.75	-4.375	-3.25	-0.5	-3.5
2016102202	0	18	-3	-0.75	-3.375	25.96	3.26348	4	3	-3.25	0.75	-2.875	-3.5	0	-3.5
2016102203	0	18	1.75	0	1.75	23.39	2.82551	1	1	0.5	0	0.5	1.25	0	1.25
2016102204	0	18	-8	-2	-9	27.04	3.69506	5	3	-9.5	-1.25	-10.125	-8.25	-1	-8.75
2016102205	0	18	-1.25	0	-1.25	26.05	3.104	3	3	-1.25	0	-1.25	-1.25	0	-1.25
2016102206	0	19	-4	-1	-4.5	25.43	3.2553	4	3	-4.25	-1	-4.75	-4.25	-1	-4.75
2016102207	0	18	-7.75	-0.25	-7.875	27.18	3.50906	5	3	-8.25	-0.5	-8.5	-8	0	-8
2016102209	0	18	-1.5	-0.25	-1.625	25.53	3.16947	3	3	-2	0	-2	-2	-0.5	-2.25
2016102211	0	19	-2.5	-0.5	-2.75	25.4	3.11152	3	3	-3	-0.25	-3.125	-2.5	-0.25	-2.625
2016102212	0	18	-1.5	0	-1.5	24.64	3.20213	3	3	-2.75	-0.25	-2.875	-2	-0.25	-2.125
2016102214	1	18	-6.25	-2.5	-7.5	25.48	3.3635	5	3	-7	-3	-8.5	-6.75	-2.25	-7.875
2016102215	1	18	-7.25	-1	-7.75	26.05	3.37079	5	3	-6.75	-1.25	-7.375	-6.75	-1.75	-7.625
2016102217	1	18	-1.5	-0.5	-1.75	24.67	3.09603	3	3	-2.5	0	-2.5	-1.75	0	-1.75
2016102219	1	18	-8	-1	-8.5	25.61	3.3312	5	3	-7.75	-0.75	-8.125	-8.25	-0.75	-8.625
2016102220	1	17	-3.5	-0.25	-3.625	23.17	3.12049	4	3	-3.75	-0.5	-4	-3.5	-0.75	-3.875
2016102221	1	19	-0.75	-0.5	-1	24.1	3.04873	3	3	-0.75	-0.25	-0.875	-1	-0.25	-1.125
2016102222	1	19	-6.25	-1.75	-7.125	26.58	3.32223	5	3	-6.25	-2	-7.25	-6.75	-2.25	-7.875
2016102224	1	18	-3.25	0	-3.25	25.35	3.14708	4	3	-3.25	0	-3.25	-3.5	0	-3.5
2016102225	1	18	-5	-1	-5.5	24.93	3.31655	4	3	-5	-1	-5.5	-5.5	-1	-6
2016102226	1	18	-0.5	-1	-1	23.9	3.05725	3	3	-0.5	-0.75	-0.875	-0.5	-1.5	-1.25
2016102227	1	19	-3.5	-0.5	-3.75	24.37	3.23399	4	3	-4	-0.5	-4.25	-4	-0.25	-4.125
2016102229	1	18	-4.5	0	-4.5	24.77	3.16491	4	3	-4.25	-0.5	-4.5	-4.25	-0.5	-4.5
2016102230	1	18	-3.5	-1	-4	25.51	3.26904	4	3	-4.25	-0.75	-4.625	-4	-1	-4.5
